# Supplementary material for: Structural and dynamic insights into the biased signaling mechanism of the human kappa opioid receptor
Source: Nat Commun. 2025 Oct 28;16:9392. doi: 10.1038/s41467-025-64882-1 (PMC12569041; doi:10.1038/s41467-025-64882-1)
Supplement: Supplementary file 3 — Supplementary Data 1 [file 41467_2025_64882_MOESM3_ESM.xlsx]

## Sheet: Sup.Table 1
		WT-equivalent transfection level	Number of independent experiments	Nalfurafine								U-50,488H
				Emax (%WT)			pEC50		ΔpEC50			Emax (%WT)			pEC50		ΔpEC50
				Mean	SEM	p value	Mean	SEM	Mean	SEM	p value	Mean	SEM	p value	Mean	SEM	Mean	SEM	p value
Gi Dissociation	WT(1:1)		3	100	0		10.22	0.21	0	0		100	0		8.69	0.08	0	0
	WT(1:2)		3	100	0.96		10.11	0.11	-0.11	0.12		100.4	0.7		8.63	0.05	-0.06	0.13
	WT(1:4)		3	98.34	0.76		9.96	0.12	-0.26	0.13		97.6	1.6		8.42	0.02	-0.26	0.1
	WT(1:8)		3	90.53	2.14		9.86	0.08	-0.36	0.17		93.2	0.8		8.14	0.02	-0.55	0.08
	WT(1:16)		3	77.8	0.97		9.83	0.07	-0.39	0.16		82.4	0.1		7.92	0.06	-0.77	0.12
	V108A	1:2	3	102.77	1.14	0.7396	9.95	0.08	-0.27	0.14	0.9188	97.6	1.4	0.8231	8.48	0.09	-0.21	0.13	0.9729
	Y140F	1:2	3	93.09	1.03	0.0411	10.05	0.07	-0.17	0.14	0.9999	88.6	1.3	0.0016	9.23	0.1	0.54	0.15	0.0647
	W183A	1:2	3	101.06	2.46	0.998	9.62	0.06	-0.6	0.16	0.0742	97.6	2	0.8112	8.93	0.09	0.24	0.1	0.6102
	K227A	1:8	3	101.71	0.55	0.0556	10.08	0.03	-0.14	0.18	0.3911	101.9	0.4	0.0527	8.11	0.08	-0.57	0.13	0.0132
	C229A	1:2	3	101.4	0.69	0.9882	10.07	0.04	-0.15	0.17	>0.9999	101.6	1.5	0.9982	8.94	0.07	0.26	0.11	0.5638
	C286A	1:8	3	98.99	1.12	0.7758	9.74	0.05	-0.48	0.17	0.0983	96.8	0.4	0.7651	8.39	0.06	-0.29	0.12	0.8397
	H291A	1:2	3	93.55	0.31	0.0609	9.33	0.1	-0.89	0.11	0.0028	93.3	1.9	0.0688	7.36	0.07	-1.33	0.05	0.0001
	I294A	1:2	3	92.55	1.54	0.0255	9.32	0.36	-0.9	0.16	0.0026	92.7	1.8	0.0431	7.69	0.28	-0.99	0.2	0.0026
	Y312A	1:2	3	95.75	3.8	0.3332	8.9	0.09	-1.32	0.3	<0.0001	100.1	2.4	>0.9999	6.73	0.22	-1.95	0.29	<0.0001
	Y312F	1:2	3	103.03	1.79	0.6632	9.56	0.02	-0.66	0.21	0.0412	104.3	1.8	0.5408	7.46	0.18	-1.23	0.25	0.0003
	C315A	1:1	3	103.13	1.14	0.1112	9.99	0.18	-0.23	0.05	0.0402	102.9	1.3	0.1615	8.05	0.05	-0.64	0.04	0.0037
		WT-equivalent transfection level	Number of independent experiments	Nalfurafine								U-50,488H
				Emax (%WT)			pEC50		ΔpEC50			Emax (%WT)			pEC50		ΔpEC50
				Mean	SEM	p value	Mean	SEM	Mean	SEM	p value	Mean	SEM	p value	Mean	SEM	Mean	SEM	p value
bArr2 Recruitment	WT(1:1)		3	100	0		8.73	0.05	0	0		100	0		7.51	0.12	0	0
	WT(1:2)		3	101.7	4.2		8.69	0.06	-0.04	0.01		103.4	4.5		7.53	0.14	0.03	0.02
	WT(1:4)		3	104.2	6.8		8.73	0.03	0	0.03		114.1	4.7		7.5	0.09	-0.01	0.04
	WT(1:8)		3	100	10.2		8.8	0.01	0.07	0.04		111.8	13		7.51	0.13	0.01	0.02
	WT(1:16)		3	105.4	13.4		8.86	0.01	0.13	0.05		123.5	16.3		7.51	0.13	0.01	0.02
	V108A	1:2	3	103.7	4.3	0.8729	8.6	0.02	-0.13	0.03	0.1627	124.4	6.7	0.11	6.94	0.1	-0.56	0.03	0.0005
	Y140F	1:1	3	89.2	3.2	0.2285	8.63	0.06	-0.11	0.02	0.1719	95	6	0.902	7.8	0.08	0.29	0.06	0.0132
	W183A	1:1	3	80.9	3.1	0.0255	8.34	0.07	-0.4	0.03	0.0001	107	3.2	0.7614	7.48	0.17	-0.03	0.07	0.9849
	K227A	1:16	3	34.1	3	0.0134	9.11	0.01	0.38	0.03	0.0283	46	5.5	0.0222	7.08	0.12	-0.43	0.04	0.0227
	C229A	1:2	3	93.2	3.4	0.2188	8.78	0.04	0.05	0.03	0.1297	105.3	4.4	0.9603	7.57	0.14	0.07	0.03	0.653
	C286A	1:16	3	26.9	5.3	0.0095	8.94	0.08	0.21	0.04	0.4182	32.4	6.7	0.0127	7.43	0.15	-0.08	0.12	0.6641
	H291A	1:4	3	51.8	4.1	0.006	7.8	0.08	-0.94	0.13	0.0011	39.2	4.1	0.0073	6.43	0.18	-1.08	0.27	0.0019
	I294A	1:1	3	91.5	4.9	0.3991	7.69	0.01	-1.04	0.06	<0.0001	87.3	1.8	0.33	6.99	0.06	-0.51	0.08	0.0004
	Y312A	1:4	3	28.3	3.2	0.0009	8.33	0.13	-0.4	0.1	0.0586	41.3	9.8	0.0084	5.79	0.05	-1.72	0.08	0.0001
	Y312F	1:4	3	38.7	11.3	0.0019	8.5	0.1	-0.24	0.08	0.2881	66.1	21.2	0.051	5.75	0.1	-1.76	0.03	0.0001
	C315A	1:1	3	89.7	5.5	0.2595	8.64	0.04	-0.09	0.02	0.2855	104.3	8	0.9373	6.79	0.1	-0.72	0.02	<0.0001
*WT-equivalent transfection level indicates the plasmid input for WT required to achieve a cell-surface expression level comparable to that of each mutant.
*Statistical tests were conducted relative to WT adjusted to the same surface expression level as each mutant.
