# Supplementary material for: Structural and dynamic insights into the biased signaling mechanism of the human kappa opioid receptor
Source: Nat Commun. 2025 Oct 28;16:9392. doi: 10.1038/s41467-025-64882-1 (PMC12569041; doi:10.1038/s41467-025-64882-1)
Supplement: Supplementary file 6 — Source data [file 41467_2025_64882_MOESM6_ESM.zip]

Archive with 2 entries (2 files):
- Source Data- Figures.xlsx
- MD simulation for KOR wild-type and K227, C286, H291, and Y312 mutants.zip
