# Supplementary material for: Structural and dynamic insights into the biased signaling mechanism of the human kappa opioid receptor
Source: Nat Commun. 2025 Oct 28;16:9392. doi: 10.1038/s41467-025-64882-1 (PMC12569041; doi:10.1038/s41467-025-64882-1)
Supplement: Supplementary file 6 — Source data [file 41467_2025_64882_MOESM6_ESM.zip › Source Data- Figures.xlsx]

## Sheet: final_output
Gi1 dissociation		mock			WT (1:1)			WT (1:2)			WT (1:4)			WT (1:8)			WT (1:16)			V1082.53A			Y1403.34F			W1834.50A			K2275.40A			C2295.42A			C2866.47A			H2916.52A			I2946.55A			Y3127.34A			Y3127.34F
		Exp. 1	Exp.2	Exp.3	Exp. 1	Exp.2	Exp.3	Exp. 1	Exp.2	Exp.3	Exp. 1	Exp.2	Exp.3	Exp. 1	Exp.2	Exp.3	Exp. 1	Exp.2	Exp.3	Exp. 1	Exp.2	Exp.3	Exp. 1	Exp.2	Exp.3	Exp. 1	Exp.2	Exp.3	Exp. 1	Exp.2	Exp.3	Exp. 1	Exp.2	Exp.3	Exp. 1	Exp.2	Exp.3	Exp. 1	Exp.2	Exp.3	Exp. 1	Exp.2	Exp.3	Exp. 1	Exp.2	Exp.3	Exp. 1	Exp.2	Exp.3
Nalfurafine	-20	1	1	1	1	1	1	1	1	1	1	1	1	1	1	1	1	1	1	1	1	1	1	1	1	1	1	1	1	1	1	1	1	1	1	1	1	1	1	1	1	1	1	1	1	1	1	1	1
	-13	0.992	0.991	0.998	1.005	0.993	1.004	1.013	0.989	1.001	1.016	1.001	1.008	0.996	0.994	1.012	0.989	1.004	1.004	1.009	0.988	1.01	1.011	0.99	1.007	1.011	0.994	1.025	1.008	0.997	1.012	1	1.001	1.015	0.999	0.998	1.001	0.99	0.997	1.014	1.012	1.001	1.007	0.997	1.01	1.002	0.994	1.008	1.004
	-12	0.984	0.986	1	0.996	0.983	0.99	0.998	0.983	0.982	1.004	0.996	1.002	0.984	0.983	1.012	0.985	0.997	1.007	0.996	0.991	0.995	0.999	0.992	1.001	1	0.991	1.013	0.994	0.99	1.006	0.996	0.992	0.994	0.991	0.988	0.998	0.994	1.002	1.016	1.01	0.998	0.998	1.002	1.003	1.001	0.987	1.013	1.001
	-11	0.975	0.986	0.998	0.937	0.945	0.92	0.942	0.947	0.916	0.954	0.968	0.956	0.944	0.962	0.977	0.954	0.984	0.985	0.955	0.964	0.931	0.957	0.955	0.937	0.982	0.977	0.972	0.948	0.953	0.933	0.949	0.947	0.93	0.973	0.979	0.952	0.978	0.997	0.993	1	0.991	0.948	0.991	1.003	0.999	0.98	0.982	0.979
	-10	0.974	0.992	0.995	0.673	0.747	0.653	0.689	0.755	0.636	0.727	0.815	0.699	0.766	0.835	0.776	0.797	0.871	0.817	0.73	0.777	0.701	0.734	0.765	0.705	0.832	0.851	0.814	0.682	0.729	0.704	0.706	0.723	0.686	0.825	0.812	0.772	0.878	0.94	0.87	0.963	0.965	0.748	0.953	0.968	0.969	0.858	0.838	0.854
	-9	0.977	0.988	0.987	0.496	0.556	0.492	0.501	0.55	0.488	0.51	0.58	0.511	0.555	0.6	0.549	0.592	0.664	0.621	0.513	0.572	0.52	0.535	0.586	0.574	0.552	0.628	0.571	0.474	0.524	0.51	0.497	0.539	0.526	0.555	0.572	0.561	0.661	0.71	0.657	0.763	0.765	0.577	0.746	0.762	0.805	0.553	0.576	0.576
	-8	0.98	0.982	0.988	0.45	0.498	0.462	0.453	0.485	0.46	0.459	0.503	0.483	0.509	0.534	0.527	0.547	0.609	0.589	0.438	0.49	0.462	0.484	0.532	0.512	0.462	0.507	0.474	0.43	0.473	0.481	0.44	0.48	0.473	0.463	0.492	0.476	0.522	0.551	0.555	0.555	0.565	0.52	0.535	0.564	0.553	0.444	0.469	0.471
	-7	0.974	0.985	0.984	0.435	0.488	0.454	0.438	0.479	0.448	0.448	0.494	0.467	0.499	0.527	0.506	0.542	0.603	0.584	0.424	0.476	0.444	0.466	0.519	0.498	0.446	0.485	0.46	0.427	0.469	0.46	0.425	0.47	0.446	0.448	0.486	0.468	0.475	0.51	0.518	0.504	0.51	0.515	0.492	0.516	0.467	0.425	0.456	0.458
U-50,488H	-20	1	1	1	1	1	1	1	1	1	1	1	1	1	1	1	1	1	1	1	1	1	1	1	1	1	1	1	1	1	1	1	1	1	1	1	1	1	1	1	1	1	1	1	1	1	1	1	1
	-11	1.007	1	1.005	1	0.998	0.997	1.003	1.001	1.011	1.002	1.003	1.013	1.006	1.004	1.02	1.003	1.008	1.009	1.005	1.001	1.008	1.004	0.997	1.007	1.004	0.995	1.021	1.005	0.999	0.999	1.004	0.999	1.028	1.008	0.996	1.016	0.989	1	1.005	0.999	0.995	1	1.004	1	0.997	0.999	1	1.001
	-10	1.004	0.993	1.002	0.978	0.964	0.961	0.99	0.978	0.977	0.986	0.984	0.979	1	0.991	0.992	0.998	0.997	0.99	1	0.983	0.991	0.961	0.923	0.922	0.978	0.945	0.99	0.996	0.976	0.996	0.975	0.953	0.978	0.996	0.978	0.998	0.99	0.99	1.005	0.993	0.994	1.002	0.998	1.003	0.997	0.993	0.996	0.988
	-9	0.997	0.992	0.996	0.814	0.808	0.759	0.85	0.855	0.815	0.874	0.899	0.878	0.917	0.936	0.933	0.955	0.971	0.962	0.921	0.862	0.867	0.742	0.702	0.675	0.81	0.735	0.766	0.95	0.913	0.919	0.791	0.736	0.748	0.915	0.873	0.884	0.977	0.983	0.996	0.954	0.945	0.987	0.997	1.004	0.985	0.983	0.984	0.959
	-8	0.981	0.986	0.993	0.524	0.572	0.525	0.557	0.601	0.571	0.599	0.651	0.628	0.708	0.734	0.717	0.769	0.832	0.789	0.633	0.619	0.591	0.519	0.558	0.542	0.529	0.544	0.534	0.726	0.701	0.659	0.515	0.527	0.521	0.657	0.658	0.625	0.865	0.888	0.91	0.761	0.759	0.92	0.98	0.982	0.908	0.911	0.904	0.778
	-7	0.984	0.983	0.984	0.449	0.503	0.482	0.455	0.509	0.489	0.466	0.525	0.51	0.546	0.57	0.551	0.596	0.656	0.627	0.469	0.517	0.483	0.488	0.545	0.534	0.459	0.5	0.479	0.492	0.504	0.505	0.45	0.485	0.474	0.532	0.536	0.529	0.627	0.659	0.705	0.555	0.562	0.717	0.87	0.859	0.702	0.631	0.626	0.536
	-6	0.982	0.981	0.973	0.449	0.514	0.47	0.441	0.493	0.473	0.449	0.502	0.491	0.508	0.53	0.509	0.552	0.598	0.573	0.452	0.517	0.481	0.499	0.559	0.541	0.464	0.514	0.472	0.441	0.483	0.461	0.448	0.484	0.467	0.47	0.511	0.491	0.511	0.536	0.558	0.508	0.508	0.545	0.579	0.584	0.526	0.453	0.469	0.464
	-5	0.965	0.97	0.956	0.445	0.506	0.461	0.433	0.489	0.467	0.442	0.496	0.47	0.491	0.518	0.491	0.535	0.579	0.555	0.45	0.513	0.473	0.494	0.562	0.531	0.506	0.518	0.478	0.43	0.474	0.451	0.447	0.493	0.471	0.461	0.51	0.479	0.488	0.504	0.516	0.501	0.514	0.507	0.458	0.48	0.49	0.421	0.448	0.453
bArr2 recruitment		mock			WT (1:1)			WT (1:2)			WT (1:4)			WT (1:8)			WT (1:16)			V1082.53A			Y1403.34F			W1834.50A			K2275.40A			C2295.42A			C2866.47A			H2916.52A			I2946.55A			Y3127.34A			Y3127.34F
		Exp. 1	Exp.2	Exp.3	Exp. 1	Exp.2	Exp.3	Exp. 1	Exp.2	Exp.3	Exp. 1	Exp.2	Exp.3	Exp. 1	Exp.2	Exp.3	Exp. 1	Exp.2	Exp.3	Exp. 1	Exp.2	Exp.3	Exp. 1	Exp.2	Exp.3	Exp. 1	Exp.2	Exp.3	Exp. 1	Exp.2	Exp.3	Exp. 1	Exp.2	Exp.3	Exp. 1	Exp.2	Exp.3	Exp. 1	Exp.2	Exp.3	Exp. 1	Exp.2	Exp.3	Exp. 1	Exp.2	Exp.3	Exp. 1	Exp.2	Exp.3
Nalfurafine	-20	1	1	1	1	1	1	1	1	1	1	1	1	1	1	1	1	1	1	1	1	1	1	1	1	1	1	1	1	1	1	1	1	1	1	1	1	1	1	1	1	1	1	1	1	1	1	1	1
	-12	1.003	0.995	1.014	1.024	1.025	1.006	1.007	1.02	1	1.019	1.006	1.01	1.018	1.03	0.991	1.011	1.027	1.012	0.989	0.973	0.992	1.001	0.976	1.011	1.011	0.989	0.987	0.988	0.973	1.016	1.002	0.989	0.999	0.99	0.994	1.006	1.004	0.977	0.981	1.013	0.988	1.015	1.01	0.998	1.009	0.981	0.992	0.989
	-11	1	0.971	0.984	1.025	0.999	1.008	1.009	1.011	1.002	1.023	1.019	1.01	1.028	1.02	1.017	1.028	1.053	1.016	0.987	1.001	0.996	1.002	1.013	1.014	1.007	1.001	0.986	0.983	0.993	1.016	1.023	1.001	1.003	1.001	0.992	0.991	0.989	0.987	0.977	1.016	0.979	1.003	1	0.993	0.993	0.981	0.986	0.993
	-10	0.989	0.997	0.991	1.067	1.09	1.06	1.071	1.091	1.055	1.084	1.106	1.06	1.098	1.11	1.064	1.118	1.143	1.077	1.034	1.058	1.05	1.039	1.061	1.04	1.033	1.028	1.003	1.018	1.032	1.041	1.085	1.076	1.06	0.994	1.023	1.042	0.96	1.005	0.977	1.045	0.978	1.01	1.004	0.987	1.013	0.98	1.012	1.013
	-9	1.006	0.977	0.984	1.355	1.421	1.381	1.342	1.438	1.326	1.375	1.439	1.354	1.416	1.479	1.361	1.481	1.585	1.397	1.26	1.338	1.367	1.254	1.343	1.257	1.154	1.183	1.125	1.154	1.212	1.275	1.386	1.377	1.372	1.087	1.142	1.173	1.037	1.046	1.061	1.117	1.047	1.076	1.077	1.054	1.047	1.021	1.126	1.14
	-8	0.975	0.996	0.971	1.888	1.924	1.906	1.973	2.029	1.865	2.032	2.032	1.992	2.065	2.115	1.85	2.155	2.208	1.9	1.855	1.908	1.99	1.788	1.825	1.847	1.625	1.621	1.596	1.256	1.354	1.457	1.913	1.893	1.942	1.193	1.255	1.381	1.157	1.235	1.309	1.371	1.362	1.379	1.167	1.192	1.25	1.17	1.342	1.429
	-7	0.985	0.979	0.94	2.021	2.112	2.153	2.008	2.197	2.122	2.159	2.159	2.137	2.153	2.229	1.972	2.188	2.297	1.966	2.006	2.128	2.285	1.894	1.987	2.046	1.793	1.846	1.905	1.266	1.395	1.517	1.975	2.037	2.068	1.182	1.262	1.448	1.328	1.475	1.608	1.749	1.792	1.819	1.218	1.266	1.36	1.153	1.473	1.639
	-6	0.951	0.976	0.915	1.999	2.106	2.165	2.066	2.21	2.122	2.154	2.173	2.17	2.143	2.234	1.958	2.241	2.362	1.951	2.03	2.107	2.287	1.916	1.98	2.081	1.826	1.887	1.983	1.279	1.374	1.483	1.966	2.026	2.101	1.192	1.314	1.438	1.406	1.589	1.662	1.932	1.984	1.991	1.229	1.311	1.415	1.13	1.491	1.649
U-50,488H	-20	1	1	1	1	1	1	1	1	1	1	1	1	1	1	1	1	1	1	1	1	1	1	1	1	1	1	1	1	1	1	1	1	1	1	1	1	1	1	1	1	1	1	1	1	1	1	1	1
	-11	1.008	0.992	1.002	0.997	1.001	0.993	1.014	1.014	1.016	1.02	1.017	1.005	1.012	1.041	1.004	1.014	0.998	1.019	0.989	1.013	0.998	1.028	1.032	1	1.05	1.002	1.012	1.037	1.001	0.998	1.029	1.012	1.039	1.013	0.993	1.009	0.998	1.002	1.018	1.012	0.994	0.99	0.985	1.002	1.006	0.993	1.004	1.011
	-10	0.992	0.981	0.97	1.018	0.999	1.009	1.025	1.019	1.033	1.013	1.019	1.021	1.019	1.055	1.016	1.034	1.019	1.025	0.994	1.009	0.997	1.016	1.054	0.987	1.024	1.024	1.02	1.006	0.981	0.978	1.033	1.02	1.065	1.011	0.946	1.03	1.02	0.981	1.004	1.011	0.999	1	0.982	1.009	0.991	0.983	0.989	0.993
	-9	0.978	0.989	0.963	1.062	1.075	1.057	1.092	1.058	1.08	1.094	1.072	1.076	1.097	1.111	1.065	1.128	1.103	1.083	1.02	1.012	1.017	1.067	1.128	1.072	1.067	1.031	1.061	1.061	0.993	0.994	1.097	1.051	1.128	1.034	1.002	1.008	0.998	0.986	1.013	1.028	1.012	1.021	0.99	0.996	0.982	0.956	1	0.999
	-8	0.964	0.974	0.949	1.322	1.217	1.286	1.367	1.265	1.312	1.378	1.308	1.325	1.397	1.347	1.288	1.473	1.352	1.316	1.16	1.136	1.158	1.412	1.354	1.387	1.347	1.191	1.32	1.097	1.031	1.059	1.381	1.241	1.44	1.107	1.039	1.095	1.004	1.013	1.034	1.124	1.115	1.097	0.983	1.017	0.989	0.962	1.019	1.009
	-7	0.962	0.978	0.952	1.718	1.634	1.769	1.788	1.741	1.794	1.849	1.815	1.809	1.875	1.895	1.681	1.97	1.924	1.751	1.576	1.507	1.669	1.788	1.864	1.813	1.84	1.672	1.887	1.226	1.202	1.305	1.778	1.689	1.998	1.199	1.171	1.3	1.062	1.1	1.172	1.419	1.423	1.474	0.992	1.024	1.039	1.025	1.097	1.111
	-6	0.973	0.975	0.934	1.878	1.969	2.026	1.94	2.122	2.013	2.028	2.157	2.084	2.049	2.29	1.882	2.207	2.371	1.945	1.887	2.1	2.189	1.907	2.002	1.882	1.999	2.075	2.079	1.306	1.41	1.512	1.898	2.007	2.21	1.258	1.252	1.419	1.156	1.276	1.452	1.712	1.852	1.808	1.074	1.155	1.232	1.083	1.292	1.41
	-5	0.925	0.929	0.907	1.882	2.004	2.025	1.952	2.17	2.02	2.085	2.227	2.134	2.091	2.4	1.917	2.245	2.479	1.992	2.008	2.273	2.444	1.926	2.086	1.914	1.992	2.174	2.096	1.344	1.452	1.598	1.952	2.062	2.258	1.261	1.238	1.492	1.247	1.372	1.511	1.779	1.958	1.892	1.193	1.375	1.521	1.168	1.577	1.813
delta pEC50		mock			WT (1:1)			WT (1:2)			WT (1:4)			WT (1:8)			WT (1:16)			V1082.53A			Y1403.34F			W1834.50A			K2275.40A			C2295.42A			C2866.47A			H2916.52A			I2946.55A			Y3127.34A			Y3127.34F
		Exp. 1	Exp.2	Exp.3	Exp. 1	Exp.2	Exp.3	Exp. 1	Exp.2	Exp.3	Exp. 1	Exp.2	Exp.3	Exp. 1	Exp.2	Exp.3	Exp. 1	Exp.2	Exp.3	Exp. 1	Exp.2	Exp.3	Exp. 1	Exp.2	Exp.3	Exp. 1	Exp.2	Exp.3	Exp. 1	Exp.2	Exp.3	Exp. 1	Exp.2	Exp.3	Exp. 1	Exp.2	Exp.3	Exp. 1	Exp.2	Exp.3	Exp. 1	Exp.2	Exp.3	Exp. 1	Exp.2	Exp.3	Exp. 1	Exp.2	Exp.3
Gi1 dissociation	Nalfurafine	-	-	-	0	0	0	0.041	-0.045	-0.34	-0.055	-0.222	-0.499	-0.136	-0.253	-0.683	-0.194	-0.261	-0.711	-0.14	-0.139	-0.545	-0.06	0.002	-0.45	-0.425	-0.467	-0.919	0.018	0.054	-0.506	-0.052	0.085	-0.473	-0.422	-0.229	-0.793	-0.758	-0.805	-1.118	-1.106	-1.018	-0.582	-1.08	-0.976	-1.909	-0.548	-0.356	-1.069
	U-50,488H	-	-	-	0	0	0	-0.146	-0.217	0.19	-0.276	-0.426	-0.081	-0.54	-0.695	-0.408	-0.707	-1.003	-0.592	-0.429	-0.214	0.012	0.3	0.507	0.815	0.047	0.279	0.404	-0.748	-0.658	-0.308	0.084	0.219	0.471	-0.447	-0.368	-0.063	-1.246	-1.424	-1.306	-0.759	-0.824	-1.402	-2.239	-2.25	-1.374	-1.482	-1.489	-0.721
bArr2 recruitment	Nalfurafine	-	-	-	0	0	0	-0.024	-0.036	-0.068	-0.055	0.011	0.031	0.023	0.037	0.144	0.07	0.093	0.231	-0.174	-0.144	-0.068	-0.125	-0.063	-0.128	-0.348	-0.394	-0.446	0.354	0.334	0.442	0.081	-0.012	0.086	0.187	0.286	0.157	-1.079	-1.047	-0.679	-1.11	-1.085	-0.921	-0.202	-0.532	-0.474	-0.082	-0.333	-0.292
	U-50,488H	-	-	-	0	0	0	0.039	-0.012	0.05	-0.047	0.065	-0.042	-0.003	-0.016	0.037	-0.012	-0.016	0.053	-0.567	-0.502	-0.618	0.175	0.345	0.363	-0.01	-0.157	0.082	-0.395	-0.383	-0.511	0.062	0.015	0.12	0.013	0.081	-0.319	-1.613	-0.823	-0.805	-0.658	-0.407	-0.473	-1.83	-1.574	-1.752	-1.798	-1.71	-1.765
Emax		mock			WT (1:1)			WT (1:2)			WT (1:4)			WT (1:8)			WT (1:16)			V1082.53A			Y1403.34F			W1834.50A			K2275.40A			C2295.42A			C2866.47A			H2916.52A			I2946.55A			Y3127.34A			Y3127.34F
		Exp. 1	Exp.2	Exp.3	Exp. 1	Exp.2	Exp.3	Exp. 1	Exp.2	Exp.3	Exp. 1	Exp.2	Exp.3	Exp. 1	Exp.2	Exp.3	Exp. 1	Exp.2	Exp.3	Exp. 1	Exp.2	Exp.3	Exp. 1	Exp.2	Exp.3	Exp. 1	Exp.2	Exp.3	Exp. 1	Exp.2	Exp.3	Exp. 1	Exp.2	Exp.3	Exp. 1	Exp.2	Exp.3	Exp. 1	Exp.2	Exp.3	Exp. 1	Exp.2	Exp.3	Exp. 1	Exp.2	Exp.3	Exp. 1	Exp.2	Exp.3
Gi1 dissociation	Nalfurafine	-	-	-	100	100	100	99.22	98.86	101.9	99.44	96.88	98.72	87.65	89.23	94.7	78.84	75.86	78.69	102.55	100.91	104.85	94.15	91.03	94.1	98.29	98.92	105.95	100.83	101.58	102.73	100.69	100.74	102.78	97.29	98.6	101.1	93.24	94.16	93.26	89.98	95.29	92.38	90.21	94.03	103.03	100.28	106.39	102.41
	U-50,488H	-	-	-	100	100	100	101.61	99.06	100.63	100.41	97.72	94.73	91.71	93.46	94.45	82.36	82.23	82.73	99.55	94.98	98.41	91.19	87.25	87.31	96.85	94.57	101.37	102.35	102.42	101.05	99.64	100.55	104.64	97.13	95.93	97.26	91.21	97.06	91.71	89.5	95.74	92.88	100.04	104.4	95.97	103.69	107.66	101.59
bArr2 recruitment	Nalfurafine	-	-	-	100	100	100	109.24	101.09	94.63	117.79	97.74	97.06	116.56	102.01	81.33	125.21	111.23	79.81	106.46	95.22	109.31	94.41	83.44	89.77	83.75	74.77	84.14	29.34	33.25	39.61	99.37	87.59	92.53	20.23	23.08	37.45	44.23	53.12	58.2	101.37	87.09	86.07	23.95	26.54	34.51	17.33	42.62	56.02
0	U-50,488H	-	-	-	100	100	100	107.54	108.08	94.44	122.5	113.37	106.3	123.07	126.52	85.82	140.94	138.57	91.03	117.3	118.21	137.72	105.08	95.48	84.46	111.28	108.9	100.74	39.32	41.63	56.91	105.38	97.67	112.97	29.91	22.31	44.98	33.64	36.82	47.12	89.18	89.03	83.68	24.82	40.56	58.63	25.41	76.36	96.66
[truncated: 3 more columns]

## Sheet: Fig.1e, f, g
Gi1 dissociation [fold over vehicle]		Exp. 1	Exp. 2	Exp. 3		β-arrestin recruitment [fold over vehicle]		Exp. 1	Exp. 2	Exp. 3
Nalfurafine	Veh.	1	1	1		Nalfurafine	Veh.	1	1	1
	-13	1.003	1.032	1.018			-12	1.022	1.016	1.002
	-12	0.984	1.014	1.012			-11	1.03	1.013	1.004
	-11	0.813	0.983	0.969			-10	1.233	1.06	1.1
	-10	0.534	0.815	0.737			-9	1.833	1.386	1.419
	-9	0.426	0.57	0.519			-8	2.113	2.029	1.55
	-8	0.41	0.478	0.46			-7	2.141	2.096	1.584
	-7	0.399	0.472	0.456			-6	2.173	2.085	1.525
U-50,488H	Veh.	1	1	1		U-50,488H	Veh.	1	1	1
	-11	1.001	1.011	1.009			-11	1.017	1.017	0.988
	-10	0.961	1.004	1.002			-10	0.993	1.017	0.981
	-9	0.768	0.882	0.874			-9	1.061	1.034	0.991
	-8	0.524	0.609	0.574			-8	1.28	1.123	1.131
	-7	0.442	0.5	0.473			-7	1.76	1.611	1.387
	-6	0.425	0.498	0.473			-6	2.048	1.976	1.529
	-5	0.419	0.49	0.459			-5	2.114	2.083	1.557
Dynorphine A	Veh.	1	1	1		Dynorphine A	Veh.	1	1	1
	-12	1.002	0.997	1.014			-12	0.977	1.009	0
	-11	0.979	0.999	1			-11	0.989	1.01	0.98
	-10	0.798	0.929	0.893			-10	1.033	1.012	0.991
	-9	0.58	0.65	0.599			-9	1.328	1.171	1.144
	-8	0.522	0.517	0.512			-8	1.851	1.76	1.382
	-7	0.504	0.506	0.505			-7	1.898	1.939	1.434
	-6	0.492	0.506	0.501			-6	1.885	1.902	1.367
Pharmacological Parameter		EC50			Span			Log (Span/EC50)			Log RAi					Log RAi (Gi1) - Log RAi (β-arrestin)
		Exp. 1	Exp. 2	Exp. 3	Exp. 1	Exp. 2	Exp. 3	Exp. 1	Exp. 2	Exp. 3	Exp. 1	Exp. 2	Exp. 3	mean.	SEM	mean.	SEM	p value
Dynorphine A	Gi1 dissociation	1.51e-10	4.71e-10	2.82e-10	0.503	0.495	0.509	9.522	9.022	9.257
	β-arrestin recruitment	1.42e-09	2.97e-09	1.36e-09	0.9	0.897	0.409	8.803	8.48	8.479
Nalfurafine	Gi1 dissociation	2.35e-11	1.82e-10	1.03e-10	0.602	0.555	0.562	10.408	9.484	9.739	0.886	0.462	0.482	0.61	0.138	0.043	0.171	0.827
	β-arrestin recruitment	3.99e-10	1.54e-09	3.9e-10	1.15	1.08	0.567	9.459	8.845	9.16	0.656	0.365	0.681	0.567	0.102
U-50,488H	Gi1 dissociation	1.57e-09	2.99e-09	2.82e-09	0.585	0.52	0.544	8.57	8.24	8.286	-0.952	-0.781	-0.971	-0.901	0.06	0.431	0.065	0.022
	β-arrestin recruitment	4.04e-08	8.08e-08	3.67e-08	1.126	1.073	0.577	7.445	7.123	7.197	-1.358	-1.357	-1.282	-1.332	0.025

## Sheet: Fig.2b, 3a, 4c, S6, S8
Gi1 dissociation [fold over vehicle]		mock			WT (1:1)			WT (1:2)			WT (1:4)			WT (1:8)			WT (1:16)			V1082.53A			Y1403.34F			W1834.50A			K2275.40A			C2295.42A			C2866.47A			H2916.52A			I2946.55A			Y3127.34A			Y3127.34F
		Exp. 1	Exp. 2	Exp. 3	Exp. 1	Exp. 2	Exp. 3	Exp. 1	Exp. 2	Exp. 3	Exp. 1	Exp. 2	Exp. 3	Exp. 1	Exp. 2	Exp. 3	Exp. 1	Exp. 2	Exp. 3	Exp. 1	Exp. 2	Exp. 3	Exp. 1	Exp. 2	Exp. 3	Exp. 1	Exp. 2	Exp. 3	Exp. 1	Exp. 2	Exp. 3	Exp. 1	Exp. 2	Exp. 3	Exp. 1	Exp. 2	Exp. 3	Exp. 1	Exp. 2	Exp. 3	Exp. 1	Exp. 2	Exp. 3	Exp. 1	Exp. 2	Exp. 3	Exp. 1	Exp. 2	Exp. 3
Nalfurafine	veh.	1	1	1	1	1	1	1	1	1	1	1	1	1	1	1	1	1	1	1	1	1	1	1	1	1	1	1	1	1	1	1	1	1	1	1	1	1	1	1	1	1	1	1	1	1	1	1	1
	-13	0.992	0.991	0.998	1.005	0.993	1.004	1.013	0.989	1.001	1.016	1.001	1.008	0.996	0.994	1.012	0.989	1.004	1.004	1.009	0.988	1.01	1.011	0.99	1.007	1.011	0.994	1.025	1.008	0.997	1.012	1	1.001	1.015	0.999	0.998	1.001	0.99	0.997	1.014	1.012	1.001	1.007	0.997	1.01	1.002	0.994	1.008	1.004
	-12	0.984	0.986	1	0.996	0.983	0.99	0.998	0.983	0.982	1.004	0.996	1.002	0.984	0.983	1.012	0.985	0.997	1.007	0.996	0.991	0.995	0.999	0.992	1.001	1	0.991	1.013	0.994	0.99	1.006	0.996	0.992	0.994	0.991	0.988	0.998	0.994	1.002	1.016	1.01	0.998	0.998	1.002	1.003	1.001	0.987	1.013	1.001
	-11	0.975	0.986	0.998	0.937	0.945	0.92	0.942	0.947	0.916	0.954	0.968	0.956	0.944	0.962	0.977	0.954	0.984	0.985	0.955	0.964	0.931	0.957	0.955	0.937	0.982	0.977	0.972	0.948	0.953	0.933	0.949	0.947	0.93	0.973	0.979	0.952	0.978	0.997	0.993	1	0.991	0.948	0.991	1.003	0.999	0.98	0.982	0.979
	-10	0.974	0.992	0.995	0.673	0.747	0.653	0.689	0.755	0.636	0.727	0.815	0.699	0.766	0.835	0.776	0.797	0.871	0.817	0.73	0.777	0.701	0.734	0.765	0.705	0.832	0.851	0.814	0.682	0.729	0.704	0.706	0.723	0.686	0.825	0.812	0.772	0.878	0.94	0.87	0.963	0.965	0.748	0.953	0.968	0.969	0.858	0.838	0.854
	-9	0.977	0.988	0.987	0.496	0.556	0.492	0.501	0.55	0.488	0.51	0.58	0.511	0.555	0.6	0.549	0.592	0.664	0.621	0.513	0.572	0.52	0.535	0.586	0.574	0.552	0.628	0.571	0.474	0.524	0.51	0.497	0.539	0.526	0.555	0.572	0.561	0.661	0.71	0.657	0.763	0.765	0.577	0.746	0.762	0.805	0.553	0.576	0.576
	-8	0.98	0.982	0.988	0.45	0.498	0.462	0.453	0.485	0.46	0.459	0.503	0.483	0.509	0.534	0.527	0.547	0.609	0.589	0.438	0.49	0.462	0.484	0.532	0.512	0.462	0.507	0.474	0.43	0.473	0.481	0.44	0.48	0.473	0.463	0.492	0.476	0.522	0.551	0.555	0.555	0.565	0.52	0.535	0.564	0.553	0.444	0.469	0.471
	-7	0.974	0.985	0.984	0.435	0.488	0.454	0.438	0.479	0.448	0.448	0.494	0.467	0.499	0.527	0.506	0.542	0.603	0.584	0.424	0.476	0.444	0.466	0.519	0.498	0.446	0.485	0.46	0.427	0.469	0.46	0.425	0.47	0.446	0.448	0.486	0.468	0.475	0.51	0.518	0.504	0.51	0.515	0.492	0.516	0.467	0.425	0.456	0.458
U-50,488H	veh.	1	1	1	1	1	1	1	1	1	1	1	1	1	1	1	1	1	1	1	1	1	1	1	1	1	1	1	1	1	1	1	1	1	1	1	1	1	1	1	1	1	1	1	1	1	1	1	1
	-11	1.007	1	1.005	1	0.998	0.997	1.003	1.001	1.011	1.002	1.003	1.013	1.006	1.004	1.02	1.003	1.008	1.009	1.005	1.001	1.008	1.004	0.997	1.007	1.004	0.995	1.021	1.005	0.999	0.999	1.004	0.999	1.028	1.008	0.996	1.016	0.989	1	1.005	0.999	0.995	1	1.004	1	0.997	0.999	1	1.001
	-10	1.004	0.993	1.002	0.978	0.964	0.961	0.99	0.978	0.977	0.986	0.984	0.979	1	0.991	0.992	0.998	0.997	0.99	1	0.983	0.991	0.961	0.923	0.922	0.978	0.945	0.99	0.996	0.976	0.996	0.975	0.953	0.978	0.996	0.978	0.998	0.99	0.99	1.005	0.993	0.994	1.002	0.998	1.003	0.997	0.993	0.996	0.988
	-9	0.997	0.992	0.996	0.814	0.808	0.759	0.85	0.855	0.815	0.874	0.899	0.878	0.917	0.936	0.933	0.955	0.971	0.962	0.921	0.862	0.867	0.742	0.702	0.675	0.81	0.735	0.766	0.95	0.913	0.919	0.791	0.736	0.748	0.915	0.873	0.884	0.977	0.983	0.996	0.954	0.945	0.987	0.997	1.004	0.985	0.983	0.984	0.959
	-8	0.981	0.986	0.993	0.524	0.572	0.525	0.557	0.601	0.571	0.599	0.651	0.628	0.708	0.734	0.717	0.769	0.832	0.789	0.633	0.619	0.591	0.519	0.558	0.542	0.529	0.544	0.534	0.726	0.701	0.659	0.515	0.527	0.521	0.657	0.658	0.625	0.865	0.888	0.91	0.761	0.759	0.92	0.98	0.982	0.908	0.911	0.904	0.778
	-7	0.984	0.983	0.984	0.449	0.503	0.482	0.455	0.509	0.489	0.466	0.525	0.51	0.546	0.57	0.551	0.596	0.656	0.627	0.469	0.517	0.483	0.488	0.545	0.534	0.459	0.5	0.479	0.492	0.504	0.505	0.45	0.485	0.474	0.532	0.536	0.529	0.627	0.659	0.705	0.555	0.562	0.717	0.87	0.859	0.702	0.631	0.626	0.536
	-6	0.982	0.981	0.973	0.449	0.514	0.47	0.441	0.493	0.473	0.449	0.502	0.491	0.508	0.53	0.509	0.552	0.598	0.573	0.452	0.517	0.481	0.499	0.559	0.541	0.464	0.514	0.472	0.441	0.483	0.461	0.448	0.484	0.467	0.47	0.511	0.491	0.511	0.536	0.558	0.508	0.508	0.545	0.579	0.584	0.526	0.453	0.469	0.464
	-5	0.965	0.97	0.956	0.445	0.506	0.461	0.433	0.489	0.467	0.442	0.496	0.47	0.491	0.518	0.491	0.535	0.579	0.555	0.45	0.513	0.473	0.494	0.562	0.531	0.506	0.518	0.478	0.43	0.474	0.451	0.447	0.493	0.471	0.461	0.51	0.479	0.488	0.504	0.516	0.501	0.514	0.507	0.458	0.48	0.49	0.421	0.448	0.453
β-arrestin recruitment [fold over vehicle]		mock			WT (1:1)			WT (1:2)			WT (1:4)			WT (1:8)			WT (1:16)			V1082.53A			Y1403.34F			W1834.50A			K2275.40A			C2295.42A			C2866.47A			H2916.52A			I2946.55A			Y3127.34A			Y3127.34F
		Exp. 1	Exp. 2	Exp. 3	Exp. 1	Exp. 2	Exp. 3	Exp. 1	Exp. 2	Exp. 3	Exp. 1	Exp. 2	Exp. 3	Exp. 1	Exp. 2	Exp. 3	Exp. 1	Exp. 2	Exp. 3	Exp. 1	Exp. 2	Exp. 3	Exp. 1	Exp. 2	Exp. 3	Exp. 1	Exp. 2	Exp. 3	Exp. 1	Exp. 2	Exp. 3	Exp. 1	Exp. 2	Exp. 3	Exp. 1	Exp. 2	Exp. 3	Exp. 1	Exp. 2	Exp. 3	Exp. 1	Exp. 2	Exp. 3	Exp. 1	Exp. 2	Exp. 3	Exp. 1	Exp. 2	Exp. 3
Nalfurafine	veh.	1	1	1	1	1	1	1	1	1	1	1	1	1	1	1	1	1	1	1	1	1	1	1	1	1	1	1	1	1	1	1	1	1	1	1	1	1	1	1	1	1	1	1	1	1	1	1	1
	-12	1.003	0.995	1.014	1.024	1.025	1.006	1.007	1.02	1	1.019	1.006	1.01	1.018	1.03	0.991	1.011	1.027	1.012	0.989	0.973	0.992	1.001	0.976	1.011	1.011	0.989	0.987	0.988	0.973	1.016	1.002	0.989	0.999	0.99	0.994	1.006	1.004	0.977	0.981	1.013	0.988	1.015	1.01	0.998	1.009	0.981	0.992	0.989
	-11	1	0.971	0.984	1.025	0.999	1.008	1.009	1.011	1.002	1.023	1.019	1.01	1.028	1.02	1.017	1.028	1.053	1.016	0.987	1.001	0.996	1.002	1.013	1.014	1.007	1.001	0.986	0.983	0.993	1.016	1.023	1.001	1.003	1.001	0.992	0.991	0.989	0.987	0.977	1.016	0.979	1.003	1	0.993	0.993	0.981	0.986	0.993
	-10	0.989	0.997	0.991	1.067	1.09	1.06	1.071	1.091	1.055	1.084	1.106	1.06	1.098	1.11	1.064	1.118	1.143	1.077	1.034	1.058	1.05	1.039	1.061	1.04	1.033	1.028	1.003	1.018	1.032	1.041	1.085	1.076	1.06	0.994	1.023	1.042	0.96	1.005	0.977	1.045	0.978	1.01	1.004	0.987	1.013	0.98	1.012	1.013
	-9	1.006	0.977	0.984	1.355	1.421	1.381	1.342	1.438	1.326	1.375	1.439	1.354	1.416	1.479	1.361	1.481	1.585	1.397	1.26	1.338	1.367	1.254	1.343	1.257	1.154	1.183	1.125	1.154	1.212	1.275	1.386	1.377	1.372	1.087	1.142	1.173	1.037	1.046	1.061	1.117	1.047	1.076	1.077	1.054	1.047	1.021	1.126	1.14
	-8	0.975	0.996	0.971	1.888	1.924	1.906	1.973	2.029	1.865	2.032	2.032	1.992	2.065	2.115	1.85	2.155	2.208	1.9	1.855	1.908	1.99	1.788	1.825	1.847	1.625	1.621	1.596	1.256	1.354	1.457	1.913	1.893	1.942	1.193	1.255	1.381	1.157	1.235	1.309	1.371	1.362	1.379	1.167	1.192	1.25	1.17	1.342	1.429
	-7	0.985	0.979	0.94	2.021	2.112	2.153	2.008	2.197	2.122	2.159	2.159	2.137	2.153	2.229	1.972	2.188	2.297	1.966	2.006	2.128	2.285	1.894	1.987	2.046	1.793	1.846	1.905	1.266	1.395	1.517	1.975	2.037	2.068	1.182	1.262	1.448	1.328	1.475	1.608	1.749	1.792	1.819	1.218	1.266	1.36	1.153	1.473	1.639
	-6	0.951	0.976	0.915	1.999	2.106	2.165	2.066	2.21	2.122	2.154	2.173	2.17	2.143	2.234	1.958	2.241	2.362	1.951	2.03	2.107	2.287	1.916	1.98	2.081	1.826	1.887	1.983	1.279	1.374	1.483	1.966	2.026	2.101	1.192	1.314	1.438	1.406	1.589	1.662	1.932	1.984	1.991	1.229	1.311	1.415	1.13	1.491	1.649
U-50,488H	veh.	1	1	1	1	1	1	1	1	1	1	1	1	1	1	1	1	1	1	1	1	1	1	1	1	1	1	1	1	1	1	1	1	1	1	1	1	1	1	1	1	1	1	1	1	1	1	1	1
	-11	1.008	0.992	1.002	0.997	1.001	0.993	1.014	1.014	1.016	1.02	1.017	1.005	1.012	1.041	1.004	1.014	0.998	1.019	0.989	1.013	0.998	1.028	1.032	1	1.05	1.002	1.012	1.037	1.001	0.998	1.029	1.012	1.039	1.013	0.993	1.009	0.998	1.002	1.018	1.012	0.994	0.99	0.985	1.002	1.006	0.993	1.004	1.011
	-10	0.992	0.981	0.97	1.018	0.999	1.009	1.025	1.019	1.033	1.013	1.019	1.021	1.019	1.055	1.016	1.034	1.019	1.025	0.994	1.009	0.997	1.016	1.054	0.987	1.024	1.024	1.02	1.006	0.981	0.978	1.033	1.02	1.065	1.011	0.946	1.03	1.02	0.981	1.004	1.011	0.999	1	0.982	1.009	0.991	0.983	0.989	0.993
	-9	0.978	0.989	0.963	1.062	1.075	1.057	1.092	1.058	1.08	1.094	1.072	1.076	1.097	1.111	1.065	1.128	1.103	1.083	1.02	1.012	1.017	1.067	1.128	1.072	1.067	1.031	1.061	1.061	0.993	0.994	1.097	1.051	1.128	1.034	1.002	1.008	0.998	0.986	1.013	1.028	1.012	1.021	0.99	0.996	0.982	0.956	1	0.999
	-8	0.964	0.974	0.949	1.322	1.217	1.286	1.367	1.265	1.312	1.378	1.308	1.325	1.397	1.347	1.288	1.473	1.352	1.316	1.16	1.136	1.158	1.412	1.354	1.387	1.347	1.191	1.32	1.097	1.031	1.059	1.381	1.241	1.44	1.107	1.039	1.095	1.004	1.013	1.034	1.124	1.115	1.097	0.983	1.017	0.989	0.962	1.019	1.009
	-7	0.962	0.978	0.952	1.718	1.634	1.769	1.788	1.741	1.794	1.849	1.815	1.809	1.875	1.895	1.681	1.97	1.924	1.751	1.576	1.507	1.669	1.788	1.864	1.813	1.84	1.672	1.887	1.226	1.202	1.305	1.778	1.689	1.998	1.199	1.171	1.3	1.062	1.1	1.172	1.419	1.423	1.474	0.992	1.024	1.039	1.025	1.097	1.111
	-6	0.973	0.975	0.934	1.878	1.969	2.026	1.94	2.122	2.013	2.028	2.157	2.084	2.049	2.29	1.882	2.207	2.371	1.945	1.887	2.1	2.189	1.907	2.002	1.882	1.999	2.075	2.079	1.306	1.41	1.512	1.898	2.007	2.21	1.258	1.252	1.419	1.156	1.276	1.452	1.712	1.852	1.808	1.074	1.155	1.232	1.083	1.292	1.41
	-5	0.925	0.929	0.907	1.882	2.004	2.025	1.952	2.17	2.02	2.085	2.227	2.134	2.091	2.4	1.917	2.245	2.479	1.992	2.008	2.273	2.444	1.926	2.086	1.914	1.992	2.174	2.096	1.344	1.452	1.598	1.952	2.062	2.258	1.261	1.238	1.492	1.247	1.372	1.511	1.779	1.958	1.892	1.193	1.375	1.521	1.168	1.577	1.813
[truncated: 3 more columns]

## Sheet: Fig. 2b, 3a, 4c, S7b
Emax [%WT]		WT (1:1)			WT (1:2)			WT (1:4)			WT (1:8)			WT (1:16)			V1082.53A			Y1403.34F			W1834.50A			K2275.40A			C2295.42A			C2866.47A			H2916.52A			I2946.55A			Y3127.34A			Y3127.34F			C3157.37A
		Exp. 1	Exp. 2	Exp. 3	Exp. 1	Exp. 2	Exp. 3	Exp. 1	Exp. 2	Exp. 3	Exp. 1	Exp. 2	Exp. 3	Exp. 1	Exp. 2	Exp. 3	Exp. 1	Exp. 2	Exp. 3	Exp. 1	Exp. 2	Exp. 3	Exp. 1	Exp. 2	Exp. 3	Exp. 1	Exp. 2	Exp. 3	Exp. 1	Exp. 2	Exp. 3	Exp. 1	Exp. 2	Exp. 3	Exp. 1	Exp. 2	Exp. 3	Exp. 1	Exp. 2	Exp. 3	Exp. 1	Exp. 2	Exp. 3	Exp. 1	Exp. 2	Exp. 3	Exp. 1	Exp. 2	Exp. 3
Gi1 dissociation	Nalfurafine	100	100	100	99.22	98.86	101.9	99.44	96.88	98.72	87.65	89.23	94.7	78.84	75.86	78.69	102.55	100.91	104.85	94.15	91.03	94.1	98.29	98.92	105.95	100.83	101.58	102.73	100.69	100.74	102.78	97.29	98.6	101.1	93.24	94.16	93.26	89.98	95.29	92.38	90.21	94.03	103.03	100.28	106.39	102.41	102.55	105.34	101.51
	U-50,488H	100	100	100	101.61	99.06	100.63	100.41	97.72	94.73	91.71	93.46	94.45	82.36	82.23	82.73	99.55	94.98	98.41	91.19	87.25	87.31	96.85	94.57	101.37	102.35	102.42	101.05	99.64	100.55	104.64	97.13	95.93	97.26	91.21	97.06	91.71	89.5	95.74	92.88	100.04	104.4	95.97	103.69	107.66	101.59	100.3	104.71	103.66

## Sheet: Fig. 2b, 3a, 4c, S9b
Emax [%WT]		WT (1:1)			WT (1:2)			WT (1:4)			WT (1:8)			WT (1:16)			V1082.53A			Y1403.34F			W1834.50A			K2275.40A			C2295.42A			C2866.47A			H2916.52A			I2946.55A			Y3127.34A			Y3127.34F			C3157.37A
		Exp. 1	Exp. 2	Exp. 3	Exp. 1	Exp. 2	Exp. 3	Exp. 1	Exp. 2	Exp. 3	Exp. 1	Exp. 2	Exp. 3	Exp. 1	Exp. 2	Exp. 3	Exp. 1	Exp. 2	Exp. 3	Exp. 1	Exp. 2	Exp. 3	Exp. 1	Exp. 2	Exp. 3	Exp. 1	Exp. 2	Exp. 3	Exp. 1	Exp. 2	Exp. 3	Exp. 1	Exp. 2	Exp. 3	Exp. 1	Exp. 2	Exp. 3	Exp. 1	Exp. 2	Exp. 3	Exp. 1	Exp. 2	Exp. 3	Exp. 1	Exp. 2	Exp. 3	Exp. 1	Exp. 2	Exp. 3
β-arrestin recruitment	Nalfurafine	100	100	100	109.24	101.09	94.63	117.79	97.74	97.06	116.56	102.01	81.33	125.21	111.23	79.81	106.46	95.22	109.31	94.41	83.44	89.77	83.75	74.77	84.14	29.34	33.25	39.61	99.37	87.59	92.53	20.23	23.08	37.45	44.23	53.12	58.2	101.37	87.09	86.07	23.95	26.54	34.51	17.33	42.62	56.02	80.36	89.52	99.24
0	U-50,488H	100	100	100	107.54	108.08	94.44	122.5	113.37	106.3	123.07	126.52	85.82	140.94	138.57	91.03	117.3	118.21	137.72	105.08	95.48	84.46	111.28	108.9	100.74	39.32	41.63	56.91	105.38	97.67	112.97	29.91	22.31	44.98	33.64	36.82	47.12	89.18	89.03	83.68	24.82	40.56	58.63	25.41	76.36	96.66	91.07	103.06	118.81

## Sheet: Fig. 4a
Wavenumber	Nalfurafine	Nalfurafine (fitting)	U-50,488H	U-50,488H (fitting)
699.194	-0.000532536	4.23645e-17	-0.000241331	1.12076e-20
700.159	-0.000505972	8.78614e-17	-0.000234867	2.58837e-20
701.123	-0.0004964	1.80317e-16	-0.000222964	5.91339e-20
702.087	-0.000502764	3.66197e-16	-0.000230123	1.33642e-19
703.052	-0.00049945	7.35928e-16	-0.000239358	2.98777e-19
704.016	-0.000500907	1.46352e-15	-0.000236361	6.60765e-19
704.981	-0.000496424	2.88006e-15	-0.000238352	1.44558e-18
705.945	-0.000474431	5.60852e-15	-0.000243269	3.1285e-18
706.909	-0.000465626	1.08078e-14	-0.000252046	6.69769e-18
707.874	-0.000477728	2.06094e-14	-0.000252904	1.41844e-17
708.838	-0.00048091	3.88898e-14	-0.000245661	2.97161e-17
709.803	-0.000476496	7.26187e-14	-0.000254344	6.15843e-17
710.767	-0.000501525	1.34185e-13	-0.000262846	1.26254e-16
711.731	-0.000536769	2.45357e-13	-0.000255734	2.56044e-16
712.696	-0.00055592	4.43952e-13	-0.000251531	5.13668e-16
713.66	-0.000580619	7.94905e-13	-0.000264435	1.0194e-15
714.625	-0.000600705	1.40843e-12	-0.000280052	2.00127e-15
715.589	-0.000613777	2.46944e-12	-0.000275872	3.88653e-15
716.553	-0.000633567	4.28452e-12	-0.000261658	7.46646e-15
717.518	-0.000636011	7.35611e-12	-0.00025915	1.41894e-14
718.482	-0.000637351	1.24978e-11	-0.000268544	2.66753e-14
719.447	-0.000648737	2.10118e-11	-0.000275656	4.96079e-14
720.411	-0.000653431	3.4957e-11	-0.000275676	9.12617e-14
721.375	-0.000648321	5.75501e-11	-0.000277518	1.66082e-13
722.34	-0.000632304	9.3756e-11	-0.000287329	2.98988e-13
723.304	-0.000638861	1.51145e-10	-0.000288721	5.32452e-13
724.269	-0.000658102	2.41118e-10	-0.000278186	9.38003e-13
725.233	-0.000644955	3.80633e-10	-0.000278641	1.63465e-12
726.198	-0.000620861	5.94599e-10	-0.000272389	2.81799e-12
727.162	-0.000615891	9.19145e-10	-0.000260181	4.80565e-12
728.126	-0.000634462	1.406e-09	-0.000274563	8.10701e-12
729.091	-0.000651205	2.12826e-09	-0.000290979	1.3529e-11
730.055	-0.000638941	3.18792e-09	-0.000296007	2.2334e-11
731.02	-0.000610318	4.72531e-09	-0.000301819	3.64724e-11
731.984	-0.000608725	6.93096e-09	-0.000299659	5.89193e-11
732.948	-0.000637347	1.006e-08	-0.000285508	9.41558e-11
733.913	-0.000628135	1.44491e-08	-0.000274398	1.48844e-10
734.877	-0.00058597	2.05363e-08	-0.000279452	2.32763e-10
735.842	-0.000578252	2.88832e-08	-0.000282448	3.60073e-10
736.806	-0.000583614	4.01981e-08	-0.000270536	5.51016e-10
737.77	-0.000581235	5.53612e-08	-0.000247714	8.34126e-10
738.735	-0.000586411	7.5447e-08	-0.000219898	1.24909e-09
739.699	-0.00058928	1.01746e-07	-0.000214589	1.85034e-09
740.664	-0.00059815	1.35777e-07	-0.000233558	2.71147e-09
741.628	-0.000612758	1.79296e-07	-0.000239908	3.93052e-09
742.592	-0.000617921	2.34288e-07	-0.000241903	5.63623e-09
743.557	-0.000623667	3.02942e-07	-0.000261042	7.995e-09
744.521	-0.000621677	3.87615e-07	-0.00027623	1.12186e-08
745.486	-0.000605328	4.90759e-07	-0.000282657	1.55721e-08
746.45	-0.000604558	6.14839e-07	-0.00028476	2.13818e-08
747.414	-0.000596517	7.62212e-07	-0.000275684	2.90419e-08
748.379	-0.000570649	9.34989e-07	-0.000266995	3.90198e-08
749.343	-0.00057014	1.13488e-06	-0.000263551	5.18587e-08
750.308	-0.000566751	1.363e-06	-0.000260212	6.81754e-08
751.272	-0.000541879	1.61972e-06	-0.000257568	8.86538e-08
752.236	-0.000533343	1.90445e-06	-0.000250145	1.1403e-07
753.201	-0.000528667	2.2155e-06	-0.00023698	1.45072e-07
754.165	-0.000510738	2.54996e-06	-0.0002335	1.82547e-07
755.13	-0.000503467	2.90356e-06	-0.000233272	2.2718e-07
756.094	-0.000508767	3.27071e-06	-0.000213043	2.79605e-07
757.058	-0.000517815	3.64446e-06	-0.000198289	3.40305e-07
758.023	-0.000518086	4.01665e-06	-0.00020517	4.0954e-07
758.987	-0.000481447	4.37809e-06	-0.00019864	4.87275e-07
759.952	-0.000442974	4.71876e-06	-0.000179218	5.73102e-07
760.916	-0.000452379	5.02817e-06	-0.000176786	6.66159e-07
761.881	-0.000467822	5.2957e-06	-0.000189829	7.65058e-07
762.845	-0.000461902	5.51092e-06	-0.000193615	8.67814e-07
763.809	-0.000454051	5.66406e-06	-0.000187106	9.7179e-07
764.774	-0.000439867	5.7463e-06	-0.000193049	1.07365e-06
765.738	-0.00042486	5.75012e-06	-0.000201815	1.16935e-06
766.703	-0.000430117	5.66954e-06	-0.000197935	1.25412e-06
767.667	-0.000447296	5.50032e-06	-0.000190112	1.32247e-06
768.631	-0.000450491	5.24001e-06	-0.000178051	1.36826e-06
769.596	-0.000424745	4.88801e-06	-0.000165127	1.38475e-06
770.56	-0.000388082	4.44545e-06	-0.000162744	1.36468e-06
771.525	-0.000377353	3.91505e-06	-0.000165183	1.30042e-06
772.489	-0.000383703	3.30096e-06	-0.00016423	1.18408e-06
773.453	-0.000380391	2.60848e-06	-0.00016351	1.00773e-06
774.418	-0.000376243	1.84384e-06	-0.000163164	7.63571e-07
775.382	-0.000372406	1.01401e-06	-0.000158733	4.44253e-07
776.347	-0.000366223	1.26448e-07	-0.000155324	4.31244e-08
777.311	-0.000366099	-8.11018e-07	-0.000159658	-4.45409e-07
778.275	-0.00036693	-1.79029e-06	-0.000163024	-1.02551e-06
779.24	-0.000355387	-2.80303e-06	-0.000157687	-1.69953e-06
780.204	-0.000332608	-3.8407e-06	-0.000151735	-2.46755e-06
781.169	-0.000325759	-4.89449e-06	-0.00014956	-3.32704e-06
782.133	-0.000327063	-5.95525e-06	-0.000146934	-4.27247e-06
783.097	-0.000318376	-7.01345e-06	-0.000142611	-5.29504e-06
784.062	-0.000312232	-8.05914e-06	-0.000139881	-6.3825e-06
785.026	-0.000298997	-9.08191e-06	-0.000141751	-7.51911e-06
785.991	-0.000289196	-1.00709e-05	-0.000141027	-8.68581e-06
786.955	-0.000296435	-1.1015e-05	-0.00013285	-9.86054e-06
787.919	-0.000292274	-1.19029e-05	-0.000130976	-1.10188e-05
788.884	-0.000279161	-1.27232e-05	-0.000135501	-1.21344e-05
789.848	-0.000273315	-1.34651e-05	-0.000132445	-1.31804e-05
790.813	-0.000269313	-1.4118e-05	-0.000126788	-1.41301e-05
791.777	-0.000262896	-1.46726e-05	-0.000124098	-1.49582e-05
792.742	-0.00025031	-1.51207e-05	-0.000118516	-1.56421e-05
793.706	-0.000239095	-1.54557e-05	-0.000115794	-1.61628e-05
794.67	-0.000236502	-1.56728e-05	-0.000119571	-1.65059e-05
795.635	-0.000235598	-1.57695e-05	-0.000123049	-1.66623e-05
796.599	-0.0002368	-1.57452e-05	-0.000124026	-1.6629e-05
797.564	-0.000239891	-1.56021e-05	-0.000122346	-1.64087e-05
798.528	-0.000231889	-1.53443e-05	-0.000118596	-1.601e-05
799.492	-0.000214338	-1.49783e-05	-0.000119983	-1.54472e-05
800.457	-0.000208137	-1.45127e-05	-0.000126012	-1.4739e-05
801.421	-0.000216645	-1.39576e-05	-0.000129292	-1.3908e-05
802.386	-0.000227058	-1.33248e-05	-0.000127139	-1.29792e-05
803.35	-0.000232054	-1.26272e-05	-0.000116648	-1.19794e-05
804.314	-0.000231543	-1.18782e-05	-0.000102918	-1.09352e-05
805.279	-0.000231146	-1.10917e-05	-9.43277e-05	-9.87264e-06
806.243	-0.000227773	-1.02814e-05	-9.10193e-05	-8.81574e-06
807.208	-0.000225501	-9.46041e-06	-9.03937e-05	-7.78587e-06
808.172	-0.000230384	-8.64128e-06	-8.70218e-05	-6.80113e-06
809.136	-0.000231472	-7.83531e-06	-8.54768e-05	-5.87601e-06
810.101	-0.000223592	-7.05251e-06	-9.28232e-05	-5.02128e-06
811.065	-0.000211582	-6.30148e-06	-0.00010146	-4.24402e-06
812.03	-0.000203855	-5.58923e-06	-0.000107079	-3.54791e-06
812.994	-0.000213857	-4.92122e-06	-0.000111322	-2.93361e-06
813.958	-0.00023623	-4.30135e-06	-0.000116249	-2.39919e-06
814.923	-0.000253101	-3.73206e-06	-0.00011751	-1.94072e-06
815.887	-0.000257229	-3.21443e-06	-0.000113368	-1.55273e-06
816.852	-0.000254628	-2.74834e-06	-0.000112011	-1.22875e-06
817.816	-0.000250281	-2.33265e-06	-0.000110599	-9.61759e-07
818.78	-0.000237747	-1.96535e-06	-0.000104539	-7.4457e-07
819.745	-0.000225844	-1.64378e-06	-9.96156e-05	-5.70139e-07
820.709	-0.000212058	-1.36476e-06	-0.000101359	-4.31809e-07
821.674	-0.000191438	-1.12482e-06	-0.00010499	-3.23474e-07
822.638	-0.00018324	-9.20281e-07	-0.000102159	-2.39676e-07
823.602	-0.000184667	-7.47429e-07	-9.77779e-05	-1.75648e-07
824.567	-0.000182928	-6.02603e-07	-9.65769e-05	-1.27321e-07
825.531	-0.000177281	-4.82286e-07	-9.52844e-05	-9.12839e-08
826.496	-0.000160078	-3.83168e-07	-9.4412e-05	-6.47327e-08
827.46	-0.000149308	-3.02195e-07	-9.4164e-05	-4.54036e-08
828.425	-0.000155355	-2.36589e-07	-9.48167e-05	-3.14987e-08
829.389	-0.000154725	-1.83872e-07	-9.64391e-05	-2.16138e-08
830.353	-0.000147079	-1.41856e-07	-9.48877e-05	-1.46692e-08
831.318	-0.000140644	-1.08641e-07	-8.96582e-05	-9.84737e-09
832.282	-0.000134261	-8.2594e-08	-8.36696e-05	-6.53836e-09
833.247	-0.000131644	-6.23328e-08	-7.65498e-05	-4.29393e-09
834.211	-0.000128234	-4.66978e-08	-6.87765e-05	-2.78918e-09
835.175	-0.000128881	-3.47287e-08	-6.35956e-05	-1.79199e-09
836.14	-0.000135784	-2.56384e-08	-6.29848e-05	-1.13876e-09
837.104	-0.000133206	-1.87891e-08	-6.52213e-05	-7.15752e-10
838.069	-0.000127433	-1.36689e-08	-6.71963e-05	-4.4497e-10
839.033	-0.000134323	-9.87127e-09	-6.79289e-05	-2.73613e-10
839.997	-0.000141318	-7.07659e-09	-6.81024e-05	-1.66409e-10
840.962	-0.000145468	-5.03601e-09	-6.8869e-05	-1.00105e-10
841.926	-0.000157046	-3.55763e-09	-6.96843e-05	-5.95623e-11
842.891	-0.000161465	-2.49487e-09	-7.16027e-05	-3.50528e-11
843.855	-0.000156563	-1.73678e-09	-7.39987e-05	-2.04038e-11
844.819	-0.000152091	-1.20021e-09	-7.35065e-05	-1.17472e-11
845.784	-0.000142669	-8.23337e-10	-7.10947e-05	-6.68955e-12
846.748	-0.000138163	-5.60675e-10	-6.93588e-05	-3.76786e-12
847.713	-0.000137528	-3.79015e-10	-6.88053e-05	-2.09908e-12
848.677	-0.000130803	-2.5434e-10	-7.08092e-05	-1.15664e-12
849.641	-0.000126786	-1.69427e-10	-7.33736e-05	-6.30388e-13
850.606	-0.000123985	-1.12038e-10	-7.4773e-05	-3.39822e-13
851.57	-0.000116327	-7.35457e-11	-7.66488e-05	-1.81189e-13
852.535	-0.0001113	-4.7925e-11	-7.75118e-05	-9.55543e-14
853.499	-0.000119187	-3.10012e-11	-7.55499e-05	-4.9843e-14
854.463	-0.000130227	-1.9907e-11	-7.1701e-05	-2.57155e-14
855.428	-0.000128604	-1.26896e-11	-6.78043e-05	-1.31227e-14
856.392	-0.000120489	-8.0297e-12	-6.67737e-05	-6.62348e-15
857.357	-0.000116502	-5.04386e-12	-6.63987e-05	-3.30664e-15
858.321	-0.000117888	-3.14513e-12	-6.18998e-05	-1.63277e-15
859.286	-0.000119041	-1.94682e-12	-6.07424e-05	-7.97439e-16
860.25	-0.000115923	-1.19626e-12	-6.65346e-05	-3.85219e-16
861.214	-0.000110747	-7.29688e-13	-6.86832e-05	-1.84058e-16
862.179	-9.99623e-05	-4.41835e-13	-6.60725e-05	-8.69838e-17
863.143	-9.02459e-05	-2.6558e-13	-6.50063e-05	-4.06591e-17
864.108	-8.85297e-05	-1.58468e-13	-6.3333e-05	-1.87981e-17
865.072	-8.9842e-05	-9.38643e-14	-6.12484e-05	-8.59623e-18
866.036	-9.32616e-05	-5.51913e-14	-5.96089e-05	-3.88811e-18
867.001	-9.18309e-05	-3.22146e-14	-5.68149e-05	-1.73942e-18
867.965	-8.13234e-05	-1.86658e-14	-5.61895e-05	-7.69675e-19
868.93	-7.43442e-05	-1.07363e-14	-5.68842e-05	-3.36858e-19
869.894	-6.60355e-05	-6.13015e-15	-5.60533e-05	-1.45822e-19
870.858	-5.01566e-05	-3.47457e-15	-5.40223e-05	-6.24362e-20
871.823	-5.11777e-05	-1.95498e-15	-5.15973e-05	-2.64415e-20
872.787	-6.94931e-05	-1.09193e-15	-5.22625e-05	-1.10757e-20
873.752	-8.68257e-05	-6.05425e-16	-5.38051e-05	-4.58875e-21
874.716	-0.000102777	-3.33225e-16	-5.22037e-05	-1.88042e-21
875.68	-0.000109698	-1.82065e-16	-5.39551e-05	-7.62167e-22
876.645	-0.000100825	-9.87478e-17	-5.76251e-05	-3.0555e-22
877.609	-8.84839e-05	-5.31667e-17	-5.6745e-05	-1.21158e-22
878.574	-8.60442e-05	-2.84161e-17	-5.71799e-05	-4.75179e-23
879.538	-9.55293e-05	-1.50765e-17	-5.74885e-05	-1.84331e-23
880.502	-0.000104829	-7.94051e-18	-5.33812e-05	-7.07259e-24
881.467	-0.000105092	-4.15153e-18	-5.20828e-05	-2.68407e-24
882.431	-0.000101529	-2.15467e-18	-5.38808e-05	-1.0075e-24
883.396	-9.66482e-05	-1.1101e-18	-5.37882e-05	-3.74054e-25
884.36	-9.28896e-05	-5.67752e-19	-5.26039e-05	-1.3736e-25
885.324	-8.7264e-05	-2.88248e-19	-5.37341e-05	-4.9891e-26
886.289	-8.14308e-05	-1.45273e-19	-5.88587e-05	-1.79234e-26
887.253	-8.17675e-05	-7.26802e-20	-6.28775e-05	-6.36877e-27
888.218	-7.96128e-05	-3.6096e-20	-6.13086e-05	-2.23835e-27
889.182	-7.16769e-05	-1.77956e-20	-5.87727e-05	-7.781e-28
890.146	-6.77137e-05	-8.70923e-21	-5.88149e-05	-2.67535e-28
891.111	-6.5509e-05	-4.23115e-21	-5.79728e-05	-9.09833e-29
892.075	-6.85569e-05		-5.50691e-05
893.04	-7.8181e-05		-5.52566e-05
894.004	-8.4628e-05		-5.59525e-05
894.969	-8.4377e-05		-5.2962e-05
895.933	-7.65297e-05		-5.00368e-05
896.897	-7.01629e-05		-4.80914e-05
897.862	-6.58194e-05		-4.70439e-05
898.826	-5.80545e-05		-4.76836e-05
899.791	-5.35981e-05		-4.96818e-05
900.755	-5.41469e-05		-5.09082e-05
901.719	-5.18576e-05		-5.0504e-05
902.684	-5.45942e-05		-5.08219e-05
903.648	-5.98838e-05		-5.20115e-05
904.613	-5.74831e-05		-5.48647e-05
905.577	-5.83924e-05		-6.03862e-05
906.541	-6.5594e-05		-6.42349e-05
907.506	-6.78242e-05		-6.27606e-05
908.47	-6.70846e-05		-5.68148e-05
909.435	-6.76778e-05		-5.04204e-05
910.399	-6.72408e-05		-4.56926e-05
911.363	-6.53158e-05		-4.18981e-05
912.328	-6.00129e-05		-3.94715e-05
913.292	-5.15733e-05		-3.71453e-05
914.257	-4.38753e-05		-3.61374e-05
915.221	-4.38659e-05		-3.81063e-05
916.185	-4.58358e-05		-4.03729e-05
917.15	-4.17601e-05		-3.91131e-05
918.114	-3.54928e-05		-3.75456e-05
919.079	-3.41684e-05		-3.87673e-05
920.043	-3.73192e-05		-4.09191e-05
921.007	-3.83919e-05		-4.24044e-05
921.972	-3.77398e-05		-4.34122e-05
922.936	-3.62767e-05		-4.51602e-05
923.901	-3.31638e-05		-4.67492e-05
924.865	-3.23883e-05		-4.56877e-05
925.83	-3.09846e-05		-4.45313e-05
926.794	-2.71996e-05		-4.46424e-05
927.758	-2.44559e-05		-4.40942e-05
928.723	-1.92334e-05		-4.31519e-05
929.687	-1.21803e-05		-4.30633e-05
930.652	-6.94038e-06		-4.45881e-05
931.616	-2.31385e-06		-4.40687e-05
932.58	2.47803e-07		-4.14499e-05
933.545	-2.99235e-06		-4.0908e-05
934.509	-1.17252e-05		-4.18624e-05
935.474	-2.06751e-05		-4.28055e-05
936.438	-2.73876e-05		-4.32325e-05
937.402	-3.74822e-05		-4.36585e-05
938.367	-5.1941e-05		-4.44767e-05
939.331	-6.59254e-05		-4.54848e-05
940.296	-7.51958e-05		-4.62857e-05
941.26	-7.94862e-05		-4.56413e-05
942.224	-7.82728e-05		-4.43097e-05
943.189	-7.11295e-05		-4.22636e-05
944.153	-5.98423e-05		-3.95039e-05
945.118	-4.85137e-05		-3.71874e-05
946.082	-4.07559e-05		-3.60001e-05
947.046	-3.53946e-05		-3.65803e-05
948.011	-2.80903e-05		-3.86374e-05
948.975	-1.96362e-05		-4.08711e-05
949.94	-1.11157e-05		-4.3244e-05
950.904	-7.03267e-06		-4.3779e-05
951.868	-7.55569e-06		-4.31265e-05
952.833	-8.44356e-06		-4.33534e-05
953.797	-1.19766e-05		-4.3923e-05
954.762	-1.71866e-05		-4.47766e-05
955.726	-1.99492e-05		-4.64074e-05
956.69	-2.61228e-05		-4.87875e-05
957.655	-3.45651e-05		-5.22663e-05
958.619	-4.22582e-05		-5.58042e-05
959.584	-4.95398e-05		-5.83887e-05
960.548	-5.41758e-05		-5.72746e-05
961.513	-5.23608e-05		-5.18832e-05
962.477	-5.02887e-05		-4.68177e-05
963.441	-5.02919e-05		-4.21642e-05
964.406	-4.8349e-05		-3.63985e-05
965.37	-4.62668e-05		-3.09957e-05
966.335	-4.48993e-05		-2.82027e-05
967.299	-4.20769e-05		-2.82968e-05
968.263	-4.01531e-05		-2.92572e-05
969.228	-3.95788e-05		-3.16246e-05
970.192	-3.99816e-05		-3.44696e-05
971.157	-3.99972e-05		-3.57268e-05
972.121	-4.18635e-05		-3.65733e-05
973.085	-4.39716e-05		-3.71641e-05
974.05	-3.98055e-05		-3.58441e-05
975.014	-3.4261e-05		-3.39155e-05
975.979	-3.48498e-05		-3.28302e-05
976.943	-3.55003e-05		-3.156e-05
977.907	-3.34313e-05		-3.03147e-05
978.872	-3.40377e-05		-3.07446e-05
979.836	-3.66506e-05		-3.135e-05
980.801	-3.93867e-05		-3.08047e-05
981.765	-4.49748e-05		-3.16268e-05
982.729	-4.76269e-05		-3.28897e-05
983.694	-4.77282e-05		-3.25292e-05
984.658	-4.98172e-05		-3.16828e-05
985.623	-5.33334e-05		-3.14823e-05
986.587	-5.48077e-05		-3.1833e-05
987.551	-5.31111e-05		-3.2154e-05
988.516	-5.1665e-05		-3.21646e-05
989.48	-5.14729e-05		-3.1067e-05
990.445	-4.94017e-05		-2.84838e-05
991.409	-5.09487e-05		-2.67334e-05
992.373	-5.44654e-05		-2.75073e-05
993.338	-5.36414e-05		-2.84699e-05
994.302	-5.26855e-05		-2.86087e-05
995.267	-5.63452e-05		-2.82527e-05
996.231	-6.02386e-05		-2.82239e-05
997.196	-6.16863e-05		-2.91682e-05
998.16	-6.33628e-05		-3.02373e-05
999.124	-6.70034e-05		-3.07286e-05
1000.09	-7.30345e-05		-3.05777e-05
1001.05	-7.84497e-05		-3.0287e-05
1002.02	-8.04747e-05		-3.09134e-05
1002.98	-8.05353e-05		-3.12825e-05
1003.95	-7.92332e-05		-2.95305e-05
1004.91	-7.85423e-05		-2.79742e-05
1005.88	-8.15877e-05		-2.84181e-05
1006.84	-8.62767e-05		-2.8657e-05
1007.8	-8.93252e-05		-2.82877e-05
1008.77	-9.13738e-05		-2.81622e-05
1009.73	-9.56651e-05		-2.78637e-05
1010.7	-9.84206e-05		-2.81174e-05
1011.66	-9.8347e-05		-2.92847e-05
1012.63	-9.83354e-05		-3.26102e-05
1013.59	-9.67946e-05		-3.81972e-05
1014.55	-9.43819e-05		-4.22082e-05
1015.52	-9.39665e-05		-4.36277e-05
1016.48	-9.15211e-05		-4.33742e-05
1017.45	-8.69867e-05		-4.15355e-05
1018.41	-8.10634e-05		-3.97531e-05
1019.38	-7.41574e-05		-3.90276e-05
1020.34	-6.45201e-05		-3.86857e-05
1021.31	-5.05178e-05		-3.80507e-05
1022.27	-4.0089e-05		-3.74356e-05
1023.23	-3.42597e-05		-3.82828e-05
1024.2	-3.17569e-05		-3.92696e-05
1025.16	-3.42242e-05		-3.99324e-05
1026.13	-4.2878e-05		-4.02287e-05
1027.09	-5.61914e-05		-4.01983e-05
1028.06	-6.94683e-05		-4.16931e-05
1029.02	-8.27532e-05		-4.32231e-05
1029.99	-9.26672e-05		-4.32288e-05
1030.95	-9.40041e-05		-4.11809e-05
1031.91	-9.33495e-05		-3.79443e-05
1032.88	-9.38027e-05		-3.51039e-05
1033.84	-9.34809e-05		-3.435e-05
1034.81	-9.22961e-05		-3.58265e-05
1035.77	-9.25386e-05		-3.70761e-05
1036.74	-9.53635e-05		-3.68337e-05
1037.7	-9.68641e-05		-3.58533e-05
1038.66	-9.93022e-05		-3.39231e-05
1039.63	-0.000104286		-3.28351e-05
1040.59	-0.000109176		-3.31964e-05
1041.56	-0.000115927		-3.32111e-05
1042.52	-0.000125469		-3.34001e-05
1043.49	-0.000132564		-3.29173e-05
1044.45	-0.000137881		-3.35369e-05
1045.42	-0.000141757		-3.50089e-05
1046.38	-0.000145076		-3.46916e-05
1047.34	-0.000147125		-3.39233e-05
1048.31	-0.000146842		-3.3363e-05
1049.27	-0.000145915		-3.31396e-05
1050.24	-0.000145988		-3.30882e-05
1051.2	-0.000144997		-3.17056e-05
1052.17	-0.000142138		-3.24714e-05
1053.13	-0.000137487		-3.68364e-05
1054.1	-0.000132157		-4.16714e-05
1055.06	-0.000127875		-4.63005e-05
1056.02	-0.000121464		-5.13638e-05
1056.99	-0.000112213		-5.54583e-05
1057.95	-0.000101549		-5.58331e-05
1058.92	-9.00705e-05		-5.23807e-05
1059.88	-8.16259e-05		-4.82996e-05
1060.85	-7.64758e-05		-4.45852e-05
1061.81	-7.29574e-05		-4.1614e-05
1062.78	-7.541e-05		-3.95758e-05
1063.74	-8.30092e-05		-3.74416e-05
1064.7	-9.10828e-05		-3.5314e-05
1065.67	-0.000100394		-3.51222e-05
1066.63	-0.000111022		-3.75053e-05
1067.6	-0.000117916		-4.09615e-05
1068.56	-0.000124087		-4.49571e-05
1069.53	-0.000131712		-4.81781e-05
1070.49	-0.000133745		-5.12379e-05
1071.45	-0.000130558		-5.49396e-05
1072.42	-0.000126437		-5.68747e-05
1073.38	-0.000124502		-5.72286e-05
1074.35	-0.00012773		-5.73405e-05
1075.31	-0.000133541		-5.45409e-05
1076.28	-0.00013845		-5.05188e-05
1077.24	-0.000142584		-4.67285e-05
1078.21	-0.00013989		-4.15071e-05
1079.17	-0.000129643		-3.46454e-05
1080.13	-0.000117044		-2.64055e-05
1081.1	-0.000107204		-1.6931e-05
1082.06	-9.49732e-05		-8.8943e-06
1083.03	-7.91066e-05		-3.00283e-06
1083.99	-6.81885e-05		1.3566e-06
1084.96	-6.05394e-05		4.65237e-06
1085.92	-5.36456e-05		6.65421e-06
1086.89	-4.95329e-05		6.09731e-06
1087.85	-4.62376e-05		3.29958e-06
1088.81	-4.33942e-05		1.12971e-06
1089.78	-4.37499e-05		-1.26325e-06
1090.74	-4.86792e-05		-5.6999e-06
1091.71	-5.4367e-05		-8.91919e-06
1092.67	-5.77882e-05		-9.63014e-06
1093.64	-6.17034e-05		-8.5616e-06
1094.6	-6.65878e-05		-7.10187e-06
1095.56	-6.87261e-05		-5.53203e-06
1096.53	-6.75169e-05		-2.68192e-06
1097.49	-6.72812e-05		-1.8323e-06
1098.46	-6.78564e-05		-4.54227e-06
1099.42	-6.78803e-05		-7.46457e-06
1100.39	-6.75609e-05		-1.14628e-05
1101.35	-6.5172e-05		-1.76029e-05
1102.32	-6.31376e-05		-2.32678e-05
1103.28	-6.42445e-05		-2.76096e-05
1104.24	-6.55065e-05		-3.05829e-05
1105.21	-6.5849e-05		-3.21387e-05
1106.17	-6.13622e-05		-3.34866e-05
1107.14	-5.60192e-05		-3.44565e-05
1108.1	-5.65474e-05		-3.35115e-05
1109.07	-5.62443e-05		-3.28621e-05
1110.03	-5.5628e-05		-3.33255e-05
1111	-6.29439e-05		-3.49206e-05
1111.96	-7.17849e-05		-3.81384e-05
1112.92	-7.7022e-05		-4.25799e-05
1113.89	-8.36238e-05		-4.84097e-05
1114.85	-8.90365e-05		-5.51557e-05
1115.82	-8.45097e-05		-6.04597e-05
1116.78	-7.17627e-05		-6.11296e-05
1117.75	-5.602e-05		-5.75291e-05
1118.71	-4.0018e-05		-5.31345e-05
1119.68	-2.83884e-05		-4.63944e-05
1120.64	-2.0962e-05		-3.78271e-05
1121.6	-1.41635e-05		-3.14123e-05
1122.57	-5.7783e-06		-2.62731e-05
1123.53	3.75181e-06		-2.02758e-05
1124.5	1.44676e-05		-1.46552e-05
1125.46	3.00747e-05		-9.43935e-06
1126.43	4.89277e-05		-4.86781e-06
1127.39	6.80021e-05		-6.38779e-07
1128.35	8.6162e-05		3.80064e-06
1129.32	9.86084e-05		7.11277e-06
1130.28	0.000102439		1.11052e-05
1131.25	9.61199e-05		1.524e-05
1132.21	7.98033e-05		1.58171e-05
1133.18	6.15317e-05		1.54942e-05
1134.14	4.78147e-05		1.48354e-05
1135.11	3.30498e-05		1.21093e-05
1136.07	2.09813e-05		9.14344e-06
1137.03	1.51182e-05		6.77704e-06
1138	8.87638e-06		4.21011e-06
1138.96	2.5745e-06		2.15455e-06
1139.93	-3.5033e-06		1.06718e-06
1140.89	-9.96889e-06		5.41876e-07
1141.86	-1.35313e-05		4.92809e-07
1142.82	-1.60147e-05		1.60986e-06
1143.79	-2.0015e-05		3.52639e-06
1144.75	-2.16999e-05		6.46296e-06
1145.71	-2.07646e-05		1.05596e-05
1146.68	-2.14274e-05		1.45615e-05
1147.64	-2.36164e-05		1.80368e-05
1148.61	-2.37922e-05		2.0032e-05
1149.57	-1.82213e-05		1.83739e-05
1150.54	-7.47901e-06		1.36014e-05
1151.5	3.71665e-06		7.53596e-06
1152.46	1.2439e-05		-1.73349e-07
1153.43	2.00962e-05		-8.99812e-06
1154.39	2.39328e-05		-1.76331e-05
1155.36	2.13775e-05		-2.45633e-05
1156.32	1.57115e-05		-2.85538e-05
1157.29	1.15483e-05		-3.15679e-05
1158.25	7.63179e-06		-3.45439e-05
1159.22	4.8221e-06		-3.56851e-05
1160.18	5.35861e-06		-3.4105e-05
1161.14	5.74162e-06		-3.13786e-05
1162.11	1.01623e-06		-3.02107e-05
1163.07	-5.05264e-06		-3.0009e-05
1164.04	-1.0169e-05		-2.78605e-05
1165	-1.4633e-05		-2.47656e-05
1165.97	-2.09679e-05		-2.3518e-05
1166.93	-2.89566e-05		-2.51361e-05
1167.9	-3.56252e-05		-2.79609e-05
1168.86	-3.77955e-05		-3.13928e-05
1169.82	-3.43318e-05		-3.74243e-05
1170.79	-2.84569e-05		-4.4268e-05
1171.75	-2.21847e-05		-4.88319e-05
1172.72	-1.03322e-05		-4.95138e-05
1173.68	7.31041e-06		-4.61702e-05
1174.65	2.73733e-05		-4.27805e-05
1175.61	4.32902e-05		-4.14745e-05
1176.57	4.85458e-05		-4.01948e-05
1177.54	4.11455e-05		-3.85514e-05
1178.5	2.65485e-05		-3.79892e-05
1179.47	1.38998e-05		-3.78076e-05
1180.43	2.55339e-06		-3.58444e-05
1181.4	-8.35288e-06		-3.23514e-05
1182.36	-1.49137e-05		-2.93387e-05
1183.33	-2.23465e-05		-2.70328e-05
1184.29	-3.35047e-05		-2.48931e-05
1185.25	-4.21987e-05		-2.46141e-05
1186.22	-4.61974e-05		-2.69725e-05
1187.18	-4.97403e-05		-3.01199e-05
1188.15	-5.48759e-05		-3.34014e-05
1189.11	-6.04458e-05		-3.73133e-05
1190.08	-6.41969e-05		-3.96923e-05
1191.04	-6.98366e-05		-4.16284e-05
1192.01	-7.71035e-05		-4.3912e-05
1192.97	-8.12226e-05		-4.46203e-05
1193.93	-8.01326e-05		-4.31256e-05
1194.9	-7.62433e-05		-3.99867e-05
1195.86	-7.29836e-05		-3.54951e-05
1196.83	-6.77604e-05		-3.05373e-05
1197.79	-5.97393e-05		-2.61606e-05
1198.76	-5.12342e-05		-2.351e-05
1199.72	-4.40024e-05		-2.23652e-05
1200.69	-3.9115e-05		-2.2413e-05
1201.65	-3.75958e-05		-2.35871e-05
1202.61	-3.6996e-05		-2.4278e-05
1203.58	-3.77165e-05		-2.47472e-05
1204.54	-4.08011e-05		-2.64672e-05
1205.51	-4.51747e-05		-2.91522e-05
1206.47	-5.17907e-05		-3.08624e-05
1207.44	-5.8226e-05		-3.13048e-05
1208.4	-6.28028e-05		-3.08952e-05
1209.36	-6.63335e-05		-2.99994e-05
1210.33	-6.72966e-05		-2.85465e-05
1211.29	-6.93694e-05		-2.64792e-05
1212.26	-7.15646e-05		-2.46385e-05
1213.22	-7.03698e-05		-2.38528e-05
1214.19	-6.95828e-05		-2.3622e-05
1215.15	-6.72447e-05		-2.29975e-05
1216.12	-6.45361e-05		-2.08413e-05
1217.08	-6.44413e-05		-1.78619e-05
1218.04	-6.28146e-05		-1.4901e-05
1219.01	-5.7973e-05		-1.22091e-05
1219.97	-5.21256e-05		-9.92062e-06
1220.94	-4.56386e-05		-8.36013e-06
1221.9	-3.89329e-05		-8.37699e-06
1222.87	-3.09213e-05		-9.31231e-06
1223.83	-2.08803e-05		-1.02728e-05
1224.8	-7.90883e-06		-1.15404e-05
1225.76	4.43805e-06		-1.30215e-05
1226.72	1.17821e-05		-1.44011e-05
1227.69	1.35701e-05		-1.5552e-05
1228.65	1.08462e-05		-1.63475e-05
1229.62	5.42597e-06		-1.65074e-05
1230.58	-1.3244e-06		-1.55513e-05
1231.55	-9.19848e-06		-1.40313e-05
1232.51	-1.55052e-05		-1.38539e-05
1233.47	-1.90599e-05		-1.4713e-05
1234.44	-2.03164e-05		-1.37201e-05
1235.4	-1.80256e-05		-1.1202e-05
1236.37	-1.11208e-05		-7.74427e-06
1237.33	-2.89117e-07		-3.50759e-06
1238.3	1.03463e-05		7.13816e-07
1239.26	1.89211e-05		4.22974e-06
1240.23	2.65401e-05		5.66077e-06
1241.19	3.29828e-05		4.58156e-06
1242.15	3.58153e-05		1.42483e-06
1243.12	3.69671e-05		-3.19811e-06
1244.08	3.56194e-05		-8.06839e-06
1245.05	3.21012e-05		-1.23898e-05
1246.01	2.77033e-05		-1.55664e-05
1246.98	2.15555e-05		-1.8517e-05
1247.94	1.40257e-05		-2.20048e-05
1248.91	6.39169e-06		-2.42316e-05
1249.87	-2.07263e-06		-2.46872e-05
1250.83	-1.09312e-05		-2.5492e-05
1251.8	-1.82074e-05		-2.64681e-05
1252.76	-2.24142e-05		-2.79251e-05
1253.73	-2.46525e-05		-2.97189e-05
1254.69	-2.61561e-05		-2.9832e-05
1255.66	-2.52986e-05		-2.80434e-05
1256.62	-2.34894e-05		-2.56899e-05
1257.59	-2.10338e-05		-2.2777e-05
1258.55	-1.76802e-05		-1.92273e-05
1259.51	-1.09896e-05		-1.50219e-05
1260.48	-3.39615e-06		-1.11902e-05
1261.44	3.54593e-06		-8.18841e-06
1262.41	1.16858e-05		-5.33815e-06
1263.37	2.07339e-05		-3.07601e-06
1264.34	2.78436e-05		-1.60981e-06
1265.3	3.14945e-05		-7.9861e-07
1266.26	3.1758e-05		-1.85889e-06
1267.23	2.81901e-05		-6.11031e-06
1268.19	2.00728e-05		-1.27159e-05
1269.16	9.2726e-06		-2.06557e-05
1270.12	-2.8941e-06		-2.8982e-05
1271.09	-1.50453e-05		-3.67582e-05
1272.05	-2.6549e-05		-4.30387e-05
1273.02	-3.67946e-05		-4.68865e-05
1273.98	-4.35866e-05		-4.87503e-05
1274.94	-4.41369e-05		-4.84567e-05
1275.91	-4.19432e-05		-4.56276e-05
1276.87	-4.08246e-05		-4.24206e-05
1277.84	-3.92564e-05		-3.98242e-05
1278.8	-3.72359e-05		-3.74931e-05
1279.77	-3.6706e-05		-3.58212e-05
1280.73	-3.66681e-05		-3.63766e-05
1281.7	-3.9812e-05		-3.87424e-05
1282.66	-4.74051e-05		-4.13141e-05
1283.62	-5.69191e-05		-4.48624e-05
1284.59	-6.69052e-05		-4.99858e-05
1285.55	-7.5856e-05		-5.51215e-05
1286.52	-8.05093e-05		-5.93297e-05
1287.48	-8.19725e-05		-6.15829e-05
1288.45	-8.34026e-05		-6.11878e-05
1289.41	-8.46351e-05		-6.02389e-05
1290.37	-8.16581e-05		-5.82203e-05
1291.34	-7.50309e-05		-5.39646e-05
1292.3	-6.81399e-05		-5.00204e-05
1293.27	-6.17345e-05		-4.7172e-05
1294.23	-5.52269e-05		-4.39754e-05
1295.2	-4.7449e-05		-3.99086e-05
1296.16	-4.00027e-05		-3.54214e-05
1297.13	-3.56506e-05		-3.00738e-05
1298.09	-3.24312e-05		-2.41749e-05
1299.05	-3.04392e-05		-1.94957e-05
1300.02	-3.02981e-05		-1.734e-05
1300.98	-3.16624e-05		-1.84478e-05
1301.95	-3.6949e-05		-2.26098e-05
1302.91	-4.57706e-05		-2.82265e-05
1303.88	-5.18923e-05		-3.40801e-05
1304.84	-5.26367e-05		-4.03473e-05
1305.81	-4.88637e-05		-4.73213e-05
1306.77	-4.13102e-05		-5.31616e-05
1307.73	-3.34374e-05		-5.69158e-05
1308.7	-2.69986e-05		-5.87165e-05
1309.66	-2.22303e-05		-5.98248e-05
1310.63	-1.97862e-05		-6.12289e-05
1311.59	-1.96884e-05		-6.28785e-05
1312.56	-2.05497e-05		-6.44459e-05
1313.52	-1.99435e-05		-6.5303e-05
1314.49	-1.31978e-05		-6.702e-05
1315.45	-3.97687e-06		-6.93863e-05
1316.41	5.6258e-06		-7.07839e-05
1317.38	1.4719e-05		-7.19586e-05
1318.34	2.24145e-05		-7.21326e-05
1319.31	2.70647e-05		-7.13135e-05
1320.27	2.71162e-05		-7.0374e-05
1321.24	2.24793e-05		-6.96032e-05
1322.2	1.27376e-05		-6.92138e-05
1323.16	2.93978e-06		-6.86079e-05
1324.13	-3.47836e-06		-6.72083e-05
1325.09	-6.30376e-06		-6.49011e-05
1326.06	-5.5584e-06		-6.12919e-05
1327.02	-3.83106e-06		-5.72587e-05
1327.99	-4.49488e-06		-5.2689e-05
1328.95	-6.78816e-06		-4.66072e-05
1329.92	-9.04002e-06		-3.95975e-05
1330.88	-7.50268e-06		-3.18924e-05
1331.84	-1.08345e-06		-2.39315e-05
1332.81	5.09589e-06		-1.64758e-05
1333.77	9.25493e-06		-1.02857e-05
1334.74	1.14193e-05		-5.85898e-06
1335.7	1.46632e-05		-3.5108e-06
1336.67	1.82357e-05		-1.71597e-06
1337.63	1.91238e-05		-1.51466e-08
1338.6	1.943e-05		2.96247e-07
1339.56	2.12216e-05		-1.01501e-07
1340.52	2.22268e-05		1.13432e-08
1341.49	2.29999e-05		9.32377e-07
1342.45	2.44336e-05		2.10752e-06
1343.42	2.52432e-05		2.76832e-06
1344.38	2.45797e-05		2.82737e-06
1345.35	2.2664e-05		3.00737e-06
1346.31	2.20343e-05		3.83106e-06
1347.27	2.17558e-05		3.97355e-06
1348.24	2.05547e-05		3.48865e-06
1349.2	1.99593e-05		2.84003e-06
1350.17	2.05436e-05		1.01535e-06
1351.13	2.02184e-05		-9.95113e-07
1352.1	1.85492e-05		-2.51436e-06
1353.06	1.66996e-05		-3.3605e-06
1354.03	1.72337e-05		-3.27191e-06
1354.99	2.04899e-05		-2.5517e-06
1355.95	2.5443e-05		-1.30537e-06
1356.92	3.33127e-05		1.40903e-07
1357.88	4.00726e-05		1.70425e-06
1358.85	4.58281e-05		2.23072e-06
1359.81	5.15321e-05		9.1294e-07
1360.78	5.72019e-05		-1.1935e-06
1361.74	6.18346e-05		-1.54808e-06
1362.71	6.55718e-05		-2.5153e-06
1363.67	6.8785e-05		-3.8927e-06
1364.63	7.19683e-05		-5.8979e-06
1365.6	7.52109e-05		-1.0769e-05
1366.56	7.49591e-05		-1.63243e-05
1367.53	7.62262e-05		-2.00326e-05
1368.49	8.05096e-05		-2.12168e-05
1369.46	8.21467e-05		-2.01282e-05
1370.42	7.99201e-05		-1.84521e-05
1371.38	7.75259e-05		-1.76011e-05
1372.35	7.53648e-05		-1.69155e-05
1373.31	7.40992e-05		-1.67493e-05
1374.28	7.21571e-05		-1.89323e-05
1375.24	6.88208e-05		-2.27914e-05
1376.21	6.46217e-05		-2.821e-05
1377.17	5.74356e-05		-3.44417e-05
1378.14	5.06776e-05		-3.94863e-05
1379.1	4.88279e-05		-4.11601e-05
1380.06	4.97707e-05		-4.12841e-05
1381.03	5.05722e-05		-4.15665e-05
1381.99	4.90577e-05		-4.17896e-05
1382.96	4.57559e-05		-4.29484e-05
1383.92	4.10574e-05		-4.56603e-05
1384.89	3.55809e-05		-5.04105e-05
1385.85	3.0044e-05		-5.59413e-05
1386.82	2.84767e-05		-6.05918e-05
1387.78	2.85222e-05		-6.17457e-05
1388.74	2.06791e-05		-5.86867e-05
1389.71	1.58318e-05		-5.80869e-05
1390.67	1.53857e-05		-6.01767e-05
1391.64	1.42144e-05		-6.33097e-05
1392.6	1.16209e-05		-6.51749e-05
1393.57	1.07195e-05		-6.41368e-05
1394.53	1.78816e-05		-6.16829e-05
1395.5	2.80165e-05		-5.70273e-05
1396.46	3.98513e-05		-5.46391e-05
1397.42	5.09171e-05		-5.47399e-05
1398.39	6.11516e-05		-5.48251e-05
1399.35	7.17761e-05		-5.4351e-05
1400.32	7.89167e-05		-5.21835e-05
1401.28	8.53093e-05		-5.06713e-05
1402.25	8.86461e-05		-5.00258e-05
1403.21	8.46466e-05		-4.92346e-05
1404.17	7.29018e-05		-4.82657e-05
1405.14	5.93193e-05		-4.66677e-05
1406.1	4.6481e-05		-4.35219e-05
1407.07	3.50899e-05		-4.15836e-05
1408.03	2.53924e-05		-4.20086e-05
1409	1.61838e-05		-4.41998e-05
1409.96	8.93186e-06		-4.81202e-05
1410.93	3.79734e-06		-5.31501e-05
1411.89	-2.20943e-06		-5.79324e-05
1412.85	-7.61971e-06		-6.14398e-05
1413.82	-1.35343e-05		-6.44037e-05
1414.78	-1.95205e-05		-6.7528e-05
1415.75	-2.47536e-05		-7.0571e-05
1416.71	-2.71297e-05		-7.63656e-05
1417.68	-3.18583e-05		-8.20977e-05
1418.64	-4.22592e-05		-8.6466e-05
1419.61	-5.02587e-05		-9.1672e-05
1420.57	-6.26283e-05		-9.1056e-05
1421.53	-6.8692e-05		-9.12854e-05
1422.5	-6.99299e-05		-9.10949e-05
1423.46	-6.64382e-05		-8.91028e-05
1424.43	-6.42477e-05		-8.65077e-05
1425.39	-6.575e-05		-8.32483e-05
1426.36	-6.40126e-05		-8.13276e-05
1427.32	-5.98793e-05		-7.97963e-05
1428.28	-5.6846e-05		-7.85412e-05
1429.25	-5.51703e-05		-7.57418e-05
1430.21	-5.30431e-05		-7.06767e-05
1431.18	-5.83007e-05		-6.29516e-05
1432.14	-5.78138e-05		-5.34379e-05
1433.11	-4.93188e-05		-4.1289e-05
1434.07	-3.81203e-05		-3.06622e-05
1435.04	-2.70806e-05		-2.24072e-05
1436	-7.06832e-06		-1.62584e-05
1436.96	2.17757e-05		-1.17353e-05
1437.93	3.11664e-05		-5.60625e-06
1438.89	3.76141e-05		-4.58431e-06
1439.86	4.258e-05		-1.80882e-06
1440.82	4.025e-05		4.94579e-06
1441.79	3.59101e-05		1.22055e-05
1442.75	3.40304e-05		1.78714e-05
1443.72	3.84267e-05		2.02492e-05
1444.68	4.87139e-05		2.02463e-05
1445.64	5.96412e-05		1.86053e-05
1446.61	6.56258e-05		1.92487e-05
1447.57	7.06612e-05		1.94937e-05
1448.54	6.73584e-05		1.97805e-05
1449.5	5.75321e-05		2.08363e-05
1450.47	5.10296e-05		1.99461e-05
1451.43	4.83147e-05		1.80695e-05
1452.4	4.95349e-05		1.49205e-05
1453.36	4.79614e-05		1.33473e-05
1454.32	4.67074e-05		1.09422e-05
1455.29	4.12229e-05		6.37644e-06
1456.25	4.4224e-05		9.45844e-07
1457.22	5.93494e-05		6.30747e-07
1458.18	6.21108e-05		5.6974e-06
1459.15	6.22935e-05		6.0832e-06
1460.11	5.89277e-05		6.53662e-06
1461.07	5.49782e-05		6.20529e-06
1462.04	5.25129e-05		5.33249e-06
1463	5.09633e-05		5.72351e-06
1463.97	5.05619e-05		7.47147e-06
1464.93	5.43036e-05		8.90293e-06
1465.9	5.2311e-05		1.38416e-05
1466.86	5.19443e-05		1.76068e-05
1467.83	5.72245e-05		1.73545e-05
1468.79	6.16493e-05		1.67205e-05
1469.75	6.56455e-05		1.78101e-05
1470.72	6.61747e-05		2.18259e-05
1471.68	7.27281e-05		2.50474e-05
1472.65	7.84854e-05		3.11771e-05
1473.61	8.19391e-05		3.63613e-05
1474.58	7.79777e-05		3.53364e-05
1475.54	7.44751e-05		2.74282e-05
1476.51	7.84964e-05		1.6264e-05
1477.47	7.65275e-05		8.44355e-06
1478.43	7.57076e-05		6.37558e-07
1479.4	7.41593e-05		-5.01182e-06
1480.36	7.16403e-05		-9.34151e-06
1481.33	6.82455e-05		-1.37281e-05
1482.29	6.26458e-05		-1.66874e-05
1483.26	5.74441e-05		-1.93141e-05
1484.22	5.32605e-05		-2.17139e-05
1485.18	4.7665e-05		-2.58149e-05
1486.15	4.0481e-05		-3.0705e-05
1487.11	3.83259e-05		-3.51651e-05
1488.08	3.26511e-05		-3.81422e-05
1489.04	2.61189e-05		-4.20831e-05
1490.01	2.5287e-05		-4.73294e-05
1490.97	2.2795e-05		-4.88631e-05
1491.94	1.96035e-05		-4.84908e-05
1492.9	1.92121e-05		-4.7505e-05
1493.86	2.27847e-05		-4.69195e-05
1494.83	1.92079e-05		-4.70791e-05
1495.79	1.64762e-05		-4.94861e-05
1496.76	1.366e-05		-5.39938e-05
1497.72	2.4313e-06		-5.99316e-05
1498.69	3.36277e-06		-6.83801e-05
1499.65	2.63347e-06		-6.92773e-05
1500.62	-1.07175e-06		-6.64389e-05
1501.58	-4.86525e-06		-6.18806e-05
1502.54	-8.92938e-06		-5.38445e-05
1503.51	-1.10532e-05		-4.47768e-05
1504.47	-1.1247e-05		-3.51336e-05
1505.44	1.76563e-06		-2.48126e-05
1506.4	1.91165e-05		-1.1659e-05
1507.37	2.8426e-05		2.51503e-07
1508.33	3.06897e-05		1.00177e-05
1509.29	3.50194e-05		1.63283e-05
1510.26	3.97623e-05		2.11602e-05
1511.22	3.89655e-05		2.67393e-05
1512.19	3.87564e-05		3.12489e-05
1513.15	3.23057e-05		3.76565e-05
1514.12	2.86312e-05		4.06544e-05
1515.08	3.5278e-05		3.86393e-05
1516.05	4.5885e-05		3.40855e-05
1517.01	6.79548e-05		2.36053e-05
1517.97	8.7746e-05		1.3241e-05
1518.94	9.34908e-05		8.42443e-06
1519.9	9.48242e-05		1.02292e-05
1520.87	9.86789e-05		1.89395e-05
1521.83	9.66383e-05		3.06213e-05
1522.8	8.70167e-05		3.48027e-05
1523.76	7.14225e-05		3.25267e-05
1524.73	6.13774e-05		2.47951e-05
1525.69	5.53374e-05		1.51297e-05
1526.65	4.21742e-05		9.76194e-06
1527.62	3.62451e-05		4.45475e-06
1528.58	3.44706e-05		7.65064e-07
1529.55	3.3085e-05		-1.26804e-06
1530.51	3.9067e-05		-2.61581e-06
1531.48	5.59163e-05		-2.11335e-06
1532.44	7.5542e-05		2.066e-06
1533.41	0.000102151		7.11431e-06
1534.37	0.000128963		1.36514e-05
1535.33	0.000146499		1.99059e-05
1536.3	0.00016335		2.14768e-05
1537.26	0.00016873		2.15192e-05
1538.23	0.000162429		2.28606e-05
1539.19	0.000157458		2.61973e-05
1540.16	0.000145776		3.1522e-05
1541.12	0.00012301		3.54662e-05
1542.08	0.000104196		3.68917e-05
1543.05	8.21256e-05		3.91503e-05
1544.01	5.54051e-05		3.73395e-05
1544.98	3.49146e-05		2.76603e-05
1545.94	9.19736e-06		1.5468e-05
1546.91	-2.14061e-05		-3.98173e-06
1547.87	-5.1876e-05		-3.18904e-05
1548.84	-7.77431e-05		-6.04329e-05
1549.8	-8.9412e-05		-8.99376e-05
1550.76	-8.89261e-05		-0.000115997
1551.73	-7.15638e-05		-0.000137253
1552.69	-4.50272e-05		-0.00015463
1553.66	-1.14316e-05		-0.000167847
1554.62	2.99646e-05		-0.000177972
1555.59	5.78173e-05		-0.000184378
1556.55	7.72322e-05		-0.000190256
1557.52	9.48732e-05		-0.000191514
1558.48	9.7239e-05		-0.000182313
1559.44	8.61493e-05		-0.00016743
1560.41	8.31755e-05		-0.0001532
1561.37	7.02116e-05		-0.000136461
1562.34	5.97834e-05		-0.000125975
1563.3	5.29543e-05		-0.000115111
1564.27	4.95913e-05		-0.000103473
1565.23	4.69609e-05		-9.43371e-05
1566.19	3.86341e-05		-8.48525e-05
1567.16	3.55621e-05		-7.92263e-05
1568.12	3.06585e-05		-7.51569e-05
1569.09	3.1027e-05		-7.31335e-05
1570.05	3.20406e-05		-7.04434e-05
1571.02	1.92877e-05		-6.63846e-05
1571.98	8.27683e-06		-6.55353e-05
1572.95	1.49031e-06		-6.39994e-05
1573.91	-2.25282e-06		-6.35675e-05
1574.87	-1.01567e-05		-6.18555e-05
1575.84	-1.14738e-05		-5.84303e-05
1576.8	-7.25204e-06		-5.45211e-05
1577.77	-1.22552e-05		-5.28639e-05
1578.73	-1.46132e-05		-5.33249e-05
1579.7	-1.43316e-05		-5.10353e-05
1580.66	-1.35028e-05		-4.86472e-05
1581.63	-1.557e-05		-4.49396e-05
1582.59	-1.54838e-05		-4.12703e-05
1583.55	-1.54482e-05		-3.72714e-05
1584.52	-1.56123e-05		-3.27786e-05
1585.48	-1.42445e-05		-2.9222e-05
1586.45	-1.29442e-05		-2.60135e-05
1587.41	-1.17071e-05		-2.18244e-05
1588.38	-9.82759e-06		-1.62408e-05
1589.34	-5.93361e-06		-1.05303e-05
1590.31	4.65113e-07		-4.17682e-06
1591.27	5.68536e-06		1.86958e-06
1592.23	6.38172e-06		7.88385e-06
1593.2	5.1805e-06		1.50951e-05
1594.16	7.34787e-06		2.24628e-05
1595.13	1.09865e-05		2.8453e-05
1596.09	1.29006e-05		3.15041e-05
1597.06	1.15988e-05		3.13512e-05
1598.02	9.03986e-06		2.92646e-05
1598.98	5.1848e-06		2.62714e-05
1599.95	1.21215e-07		2.47186e-05
1600.91	-4.22103e-06		2.49297e-05
1601.88	-7.04355e-06		2.73006e-05
1602.84	-8.37844e-06		3.21441e-05
1603.81	-1.12667e-05		3.86568e-05
1604.77	-1.42434e-05		4.68984e-05
1605.74	-1.31276e-05		5.62707e-05
1606.7	-8.67712e-06		6.61352e-05
1607.66	-4.4081e-06		7.62492e-05
1608.63	1.28093e-06		8.6437e-05
1609.59	1.32215e-05		9.65566e-05
1610.56	3.01599e-05		0.000107742
1611.52	5.06795e-05		0.000117222
1612.49	7.07963e-05		0.000123085
1613.45	9.04402e-05		0.000127053
1614.42	0.000111202		0.000126768
1615.38	0.000118797		0.000123769
1616.34	0.000127776		0.000117702
1617.31	0.000139447		0.000106784
1618.27	0.000133307		9.13526e-05
1619.24	0.000117953		7.01321e-05
1620.2	9.16955e-05		4.86657e-05
1621.17	5.94334e-05		2.56687e-05
1622.13	2.06213e-05		2.7977e-06
1623.09	-1.50419e-05		-1.90774e-05
1624.06	-4.85426e-05		-3.67517e-05
1625.02	-8.12086e-05		-4.91223e-05
1625.99	-9.96656e-05		-5.73478e-05
1626.95	-0.00010623		-5.90307e-05
1627.92	-0.00010703		-5.47514e-05
1628.88	-0.000109095		-4.08078e-05
1629.85	-0.000112255		-2.08875e-05
1630.81	-0.000116147		9.99119e-07
1631.77	-0.000115314		2.52136e-05
1632.74	-0.000100617		4.75531e-05
1633.7	-7.41844e-05		6.15469e-05
1634.67	-3.84317e-05		6.39779e-05
1635.63	7.11126e-06		5.93885e-05
1636.6	3.97644e-05		5.08773e-05
1637.56	6.23723e-05		2.9593e-05
1638.53	7.0418e-05		6.54394e-06
1639.49	6.84531e-05		-1.40672e-05
1640.45	5.75995e-05		-3.21461e-05
1641.42	2.79426e-05		-4.74662e-05
1642.38	-1.91088e-05		-6.69867e-05
1643.35	-7.42384e-05		-9.3069e-05
1644.31	-0.000134808		-0.000120253
1645.28	-0.000194566		-0.000146273
1646.24	-0.000242401		-0.000172661
1647.2	-0.000284261		-0.000196132
1648.17	-0.000309374		-0.000221767
1649.13	-0.000317583		-0.000246222
1650.1	-0.000307343		-0.000271761
1651.06	-0.00028857		-0.000293539
1652.03	-0.00025814		-0.000304774
1652.99	-0.000199391		-0.000306917
1653.96	-0.000151118		-0.000293942
1654.92	-0.000117564		-0.000270091
1655.88	-0.000100026		-0.000218388
1656.85	-9.25377e-05		-0.00013748
1657.81	-8.28995e-05		-3.5534e-05
1658.78	-5.54632e-05		7.21423e-05
1659.74	-8.72191e-07		0.000162385
1660.71	6.8456e-05		0.000223081
1661.67	0.000134919		0.00025625
1662.64	0.000199739		0.000267957
1663.6	0.000248601		0.000265572
1664.56	0.000273641		0.000252025
1665.53	0.000277625		0.00022907
1666.49	0.00025818		0.000199253
1667.46	0.000217883		0.000162423
1668.42	0.000165175		0.000120536
1669.39	0.000110632		7.51094e-05
1670.35	4.97451e-05		3.39803e-05
1671.32	2.18839e-06		-3.16293e-06
1672.28	-3.19191e-05		-3.19881e-05
1673.24	-5.63137e-05		-4.85674e-05
1674.21	-6.56315e-05		-5.69626e-05
1675.17	-5.6373e-05		-5.98099e-05
1676.14	-5.11704e-05		-5.74749e-05
1677.1	-5.62955e-05		-5.70196e-05
1678.07	-5.30937e-05		-6.05199e-05
1679.03	-4.43599e-05		-6.22651e-05
1679.99	-2.60731e-05		-6.642e-05
1680.96	-6.09803e-06		-7.01539e-05
1681.92	1.08124e-05		-7.1849e-05
1682.89	2.66547e-05		-7.57408e-05
1683.85	3.50199e-05		-7.5727e-05
1684.82	4.33971e-05		-6.87081e-05
1685.78	3.39076e-05		-5.9175e-05
1686.75	1.4448e-05		-5.51922e-05
1687.71	-2.12488e-06		-5.1433e-05
1688.67	-1.95589e-05		-4.83228e-05
1689.64	-4.26012e-05		-4.9071e-05
1690.6	-6.63391e-05		-5.2183e-05
1691.57	-8.27093e-05		-5.64521e-05
1692.53	-8.8876e-05		-6.01023e-05
1693.5	-8.70072e-05		-6.53443e-05
1694.46	-9.07393e-05		-6.80175e-05
1695.43	-9.17459e-05		-6.67373e-05
1696.39	-8.95651e-05		-6.06691e-05
1697.35	-9.38752e-05		-5.63106e-05
1698.32	-0.000101069		-5.57419e-05
1699.28	-0.000109112		-4.89189e-05
1700.25	-9.0368e-05		-4.05117e-05
1701.21	-8.64269e-05		-2.55166e-05
1702.18	-9.299e-05		-1.74256e-05
1703.14	-8.97469e-05		-1.72677e-05
1704.1	-8.17671e-05		-2.05269e-05
1705.07	-7.84604e-05		-2.52475e-05
1706.03	-7.94753e-05		-2.99944e-05
1707	-7.95269e-05		-3.5171e-05
1707.96	-8.42567e-05		-3.8425e-05
1708.93	-8.48126e-05		-4.23311e-05
1709.89	-8.09136e-05		-4.39495e-05
1710.86	-7.83412e-05		-4.32503e-05
1711.82	-8.08096e-05		-4.1884e-05
1712.78	-8.08087e-05		-4.22631e-05
1713.75	-8.00887e-05		-4.33284e-05
1714.71	-7.88657e-05		-4.47144e-05
1715.68	-8.16383e-05		-4.55849e-05
1716.64	-8.90133e-05		-4.54939e-05
1717.61	-8.68733e-05		-4.72106e-05
1718.57	-8.26213e-05		-4.79332e-05
1719.54	-8.5458e-05		-4.87105e-05
1720.5	-9.03169e-05		-4.97787e-05
1721.46	-8.97634e-05		-5.10129e-05
1722.43	-8.85598e-05		-5.02834e-05
1723.39	-8.6119e-05		-4.74849e-05
1724.36	-8.16979e-05		-4.41896e-05
1725.32	-7.62941e-05		-4.13714e-05
1726.29	-6.90095e-05		-3.92383e-05
1727.25	-6.1324e-05		-3.55393e-05
1728.22	-5.54826e-05		-3.08685e-05
1729.18	-4.90753e-05		-2.67467e-05
1730.14	-3.7767e-05		-2.33449e-05
1731.11	-3.10258e-05		-1.9169e-05
1732.07	-2.88884e-05		-1.70506e-05
1733.04	-2.31618e-05		-1.59487e-05
1734	-9.4535e-06		-1.36504e-05
1734.97	-1.72288e-06		-9.78058e-06
1735.93	-8.47463e-06		-7.53134e-06
1736.89	-1.20688e-05		-1.06356e-05
1737.86	-1.57237e-05		-1.40028e-05
1738.82	-2.20487e-05		-1.49946e-05
1739.79	-1.96074e-05		-1.54463e-05
1740.75	-1.99055e-05		-1.37146e-05
1741.72	-2.49483e-05		-1.46101e-05
1742.68	-2.45273e-05		-1.78381e-05
1743.65	-2.36654e-05		-1.85323e-05
1744.61	-2.52606e-05		-1.7858e-05
1745.57	-2.5456e-05		-1.70058e-05
1746.54	-2.34192e-05		-1.67615e-05
1747.5	-2.3742e-05		-1.56101e-05
1748.47	-1.9978e-05		-1.54389e-05
1749.43	-2.03617e-05		-1.55557e-05
1750.4	-2.36556e-05		-1.5186e-05
1751.36	-1.56236e-05		-1.50712e-05
1752.33	-1.27565e-05		-1.26201e-05
1753.29	-1.43967e-05		-1.26301e-05
1754.25	-1.34307e-05		-1.45244e-05
1755.22	-1.43622e-05		-1.53025e-05
1756.18	-1.40651e-05		-1.60751e-05
1757.15	-1.12062e-05		-1.57142e-05
1758.11	-1.40305e-05		-1.39972e-05
1759.08	-1.50441e-05		-1.44148e-05
1760.04	-1.50022e-05		-1.55759e-05
1761	-1.46467e-05		-1.61355e-05
1761.97	-1.00824e-05		-1.65609e-05
1762.93	-1.43561e-05		-1.40283e-05
1763.9	-1.67519e-05		-1.43704e-05
1764.86	-1.53685e-05		-1.57135e-05
1765.83	-1.49968e-05		-1.62517e-05
1766.79	-1.87187e-05		-1.64151e-05
1767.76	-1.96713e-05		-1.66629e-05
1768.72	-1.7113e-05		-1.60209e-05
1769.68	-1.84893e-05		-1.45482e-05
1770.65	-1.46705e-05		-1.67367e-05
1771.61	-1.2033e-05		-1.8254e-05
1772.58	-7.12858e-06		-1.76239e-05
1773.54	-7.86796e-06		-1.58765e-05
1774.51	-1.38372e-05		-1.59098e-05
1775.47	-1.35727e-05		-1.84066e-05
1776.44	-1.30541e-05		-1.85318e-05
1777.4	-1.61466e-05		-1.78137e-05
1778.36	-1.84753e-05		-1.72717e-05
1779.33	-1.88433e-05		-1.65207e-05
1780.29	-1.6725e-05		-1.63607e-05
1781.26	-1.53252e-05		-1.66315e-05
1782.22	-1.70739e-05		-1.69801e-05
1783.19	-1.75109e-05		-1.7652e-05
1784.15	-1.72742e-05		-1.7777e-05
1785.12	-1.73374e-05		-1.74504e-05
1786.08	-1.75921e-05		-1.63036e-05
1787.04	-1.79816e-05		-1.59733e-05
1788.01	-1.75697e-05		-1.69814e-05
1788.97	-1.77863e-05		-1.67053e-05
1789.94	-1.83083e-05		-1.64227e-05
1790.9	-1.87102e-05		-1.72934e-05
1791.87	-1.77059e-05		-1.68135e-05
1792.83	-1.06546e-05		-1.63158e-05
1793.79	-1.28509e-05		-1.4727e-05
1794.76	-1.69644e-05		-1.48814e-05
1795.72	-1.66134e-05		-1.56692e-05
1796.69	-1.79715e-05		-1.52902e-05
1797.65	-1.90372e-05		-1.51474e-05
1798.62	-1.92297e-05		-1.49533e-05
1799.58	-1.64965e-05		-1.53174e-05
1800.55	-1.68059e-05		-1.43377e-05
1801.51	-1.81852e-05		-1.34411e-05
1802.47	-1.65012e-05		-1.33197e-05
1803.44	-1.60442e-05		-1.27916e-05
1804.4	-1.70517e-05		-1.27947e-05
1805.37	-1.78006e-05		-1.27099e-05
1806.33	-1.76934e-05		-1.21672e-05
1807.3	-1.66307e-05		-1.21405e-05
1808.26	-1.64504e-05		-1.30179e-05
1809.23	-1.85652e-05		-1.344e-05
1810.19	-1.79465e-05		-1.40982e-05
1811.15	-1.77947e-05		-1.40139e-05
1812.12	-1.88088e-05		-1.34642e-05
1813.08	-1.80065e-05		-1.34831e-05
1814.05	-1.75977e-05		-1.35711e-05
1815.01	-1.73919e-05		-1.41443e-05
1815.98	-1.75649e-05		-1.43056e-05
1816.94	-1.69192e-05		-1.44125e-05
1817.9	-1.60942e-05		-1.43645e-05
1818.87	-1.75398e-05		-1.39486e-05
1819.83	-1.85301e-05		-1.39144e-05
1820.8	-1.82684e-05		-1.40745e-05
1821.76	-1.86303e-05		-1.374e-05
1822.73	-1.79637e-05		-1.37496e-05
1823.69	-1.87286e-05		-1.36924e-05
1824.66	-1.90053e-05		-1.37303e-05
1825.62	-1.76494e-05		-1.34633e-05
1826.58	-1.8997e-05		-1.25634e-05
1827.55	-1.8785e-05		-1.34611e-05
1828.51	-1.93172e-05		-1.46441e-05
1829.48	-1.76643e-05		-1.54481e-05
1830.44	-1.54505e-05		-1.48959e-05
1831.41	-1.75429e-05		-1.2672e-05
1832.37	-1.84181e-05		-1.26198e-05
1833.34	-1.80046e-05		-1.33314e-05
1834.3	-1.80873e-05		-1.33099e-05
1835.26	-1.8986e-05		-1.29915e-05
1836.23	-2.06008e-05		-1.32387e-05
1837.19	-2.03241e-05		-1.38715e-05
1838.16	-2.01158e-05		-1.32926e-05
1839.12	-1.98198e-05		-1.26347e-05
1840.09	-1.92314e-05		-1.22127e-05
1841.05	-1.95023e-05		-1.1804e-05
1842.01	-2.08029e-05		-1.23741e-05
1842.98	-2.42608e-05		-1.24378e-05
1843.94	-2.2094e-05		-1.35707e-05
1844.91	-1.98557e-05		-1.27454e-05
1845.87	-2.13857e-05		-1.09579e-05
1846.84	-2.09892e-05		-1.24836e-05
1847.8	-2.14298e-05		-1.32455e-05
1848.77	-2.33228e-05		-1.32495e-05
1849.73	-2.40433e-05		-1.32334e-05
1850.69	-2.14123e-05		-1.30181e-05
1851.66	-1.94405e-05		-1.25383e-05
1852.62	-1.92579e-05		-1.26967e-05
1853.59	-1.9297e-05		-1.31519e-05
1854.55	-1.94346e-05		-1.35879e-05
1855.52	-1.9364e-05		-1.31971e-05
1856.48	-1.98653e-05		-1.2519e-05
1857.45	-1.98065e-05		-1.27081e-05
1858.41	-2.08281e-05		-1.33478e-05
1859.37	-2.21448e-05		-1.37586e-05
1860.34	-2.16591e-05		-1.32974e-05
1861.3	-1.94891e-05		-1.27753e-05
1862.27	-1.83817e-05		-1.24234e-05
1863.23	-1.87954e-05		-1.19843e-05
1864.2	-1.95374e-05		-1.20972e-05
1865.16	-1.99119e-05		-1.21919e-05
1866.13	-1.99325e-05		-1.16676e-05
1867.09	-1.87204e-05		-1.19547e-05
1868.05	-1.83801e-05		-1.23597e-05
1869.02	-1.75581e-05		-1.3171e-05
1869.98	-1.73549e-05		-1.29747e-05
1870.95	-2.03988e-05		-1.18258e-05
1871.91	-2.2043e-05		-1.20832e-05
1872.88	-2.14045e-05		-1.22842e-05
1873.84	-2.10993e-05		-1.20621e-05
1874.8	-2.06538e-05		-1.19401e-05
1875.77	-1.98172e-05		-1.18925e-05
1876.73	-1.99618e-05		-1.17769e-05
1877.7	-2.081e-05		-1.12836e-05
1878.66	-2.08135e-05		-1.13103e-05
1879.63	-2.03488e-05		-1.16025e-05
1880.59	-2.02649e-05		-1.17243e-05
1881.56	-2.01498e-05		-1.11762e-05
1882.52	-1.92931e-05		-1.01593e-05
1883.48	-1.81989e-05		-1.00477e-05
1884.45	-1.73086e-05		-1.11396e-05
1885.41	-1.71269e-05		-1.14046e-05
1886.38	-1.68535e-05		-1.0699e-05
1887.34	-1.71731e-05		-1.09918e-05
1888.31	-1.93212e-05		-1.13961e-05
1889.27	-1.82021e-05		-1.17013e-05
1890.24	-1.69018e-05		-1.10998e-05
1891.2	-1.76836e-05		-1.01472e-05
1892.16	-1.82166e-05		-1.01762e-05
1893.13	-2.04066e-05		-1.05557e-05
1894.09	-2.21021e-05		-1.03695e-05
1895.06	-2.15744e-05		-9.96681e-06
1896.02	-2.13288e-05		-9.51174e-06
1896.99	-2.1763e-05		-9.17765e-06
1897.95	-2.09424e-05		-9.70597e-06
1898.91	-2.00209e-05		-1.05061e-05
1899.88	-2.0589e-05		-1.05934e-05
1900.84	-2.14919e-05		-1.03271e-05
1901.81	-2.09798e-05		-9.83083e-06
1902.77	-2.05008e-05		-9.74536e-06
1903.74	-1.9649e-05		-1.00441e-05
1904.7	-1.89475e-05		-1.02535e-05
1905.67	-2.00077e-05		-1.0642e-05
1906.63	-2.1715e-05		-1.06887e-05
1907.59	-2.19229e-05		-1.0603e-05
1908.56	-2.21241e-05		-1.02873e-05
1909.52	-2.15357e-05		-1.01804e-05
1910.49	-2.14514e-05		-1.01559e-05
1911.45	-2.25619e-05		-9.48081e-06
1912.42	-2.26291e-05		-9.06642e-06
1913.38	-2.22025e-05		-9.18002e-06
1914.35	-2.18399e-05		-8.94475e-06
1915.31	-2.06908e-05		-9.15368e-06
1916.27	-2.06761e-05		-9.36713e-06
1917.24	-2.11062e-05		-9.41635e-06
1918.2	-1.85567e-05		-1.04695e-05
1919.17	-1.90473e-05		-1.00367e-05
1920.13	-2.00731e-05		-9.39304e-06
1921.1	-2.00007e-05		-9.16162e-06
1922.06	-2.00638e-05		-9.12454e-06
1923.03	-1.9543e-05		-9.53322e-06
1923.99	-2.12695e-05		-9.31805e-06
1924.95	-2.12881e-05		-8.86023e-06
1925.92	-2.03297e-05		-9.0696e-06
1926.88	-2.11003e-05		-9.73855e-06
1927.85	-2.23594e-05		-1.01061e-05
1928.81	-2.24132e-05		-9.75055e-06
1929.78	-2.14806e-05		-9.67154e-06
1930.74	-2.15059e-05		-9.82839e-06
1931.7	-2.06972e-05		-9.75149e-06
1932.67	-1.94932e-05		-9.53827e-06
1933.63	-1.94424e-05		-9.67569e-06
1934.6	-2.09316e-05		-9.82404e-06
1935.56	-2.14736e-05		-9.79508e-06
1936.53	-2.07178e-05		-9.36014e-06
1937.49	-2.09741e-05		-9.31221e-06
1938.46	-2.25134e-05		-9.41221e-06
1939.42	-2.1857e-05		-8.92525e-06
1940.38	-2.02901e-05		-8.93438e-06
1941.35	-2.07625e-05		-9.10234e-06
1942.31	-1.9474e-05		-9.82493e-06
1943.28	-1.8367e-05		-9.89512e-06
1944.24	-2.03299e-05		-9.19446e-06
1945.21	-2.19537e-05		-8.94892e-06
1946.17	-2.26493e-05		-8.78462e-06
1947.14	-2.1638e-05		-8.49647e-06
1948.1	-1.95307e-05		-8.88069e-06
1949.06	-1.94205e-05		-9.59754e-06
1950.03	-2.03976e-05		-9.66135e-06
1950.99	-1.94107e-05		-9.43155e-06
1951.96	-1.79368e-05		-9.48352e-06
1952.92	-1.94476e-05		-9.28903e-06
1953.89	-2.02864e-05		-8.6133e-06
1954.85	-1.87301e-05		-8.50869e-06
1955.81	-1.79866e-05		-8.88496e-06
1956.78	-1.84794e-05		-8.66218e-06
1957.74	-1.92597e-05		-8.56787e-06
1958.71	-1.94967e-05		-8.21445e-06
1959.67	-2.04688e-05		-7.62587e-06
1960.64	-2.13087e-05		-7.09087e-06
1961.6	-2.17689e-05		-7.56929e-06
1962.57	-2.28879e-05		-8.61313e-06
1963.53	-2.30797e-05		-8.54103e-06
1964.49	-2.17184e-05		-8.09854e-06
1965.46	-2.0524e-05		-8.35491e-06
1966.42	-1.95974e-05		-8.8099e-06
1967.39	-1.89472e-05		-8.79652e-06
1968.35	-1.93278e-05		-7.67165e-06
1969.32	-2.06684e-05		-7.43209e-06
1970.28	-2.04084e-05		-7.54675e-06
1971.25	-1.91059e-05		-7.23079e-06
1972.21	-1.71703e-05		-7.08938e-06
1973.17	-1.61926e-05		-7.2421e-06
1974.14	-1.66543e-05		-7.76667e-06
1975.1	-1.80639e-05		-8.39539e-06
1976.07	-2.05132e-05		-8.66584e-06
1977.03	-2.29698e-05		-8.6343e-06
1978	-2.22501e-05		-8.20886e-06
1978.96	-2.02699e-05		-7.5122e-06
1979.92	-2.06632e-05		-7.45215e-06
1980.89	-2.13471e-05		-7.73874e-06
1981.85	-2.0869e-05		-8.05376e-06
1982.82	-2.06328e-05		-8.51861e-06
1983.78	-2.07996e-05		-8.92986e-06
1984.75	-2.07202e-05		-9.01534e-06
1985.71	-2.06805e-05		-8.64889e-06
1986.68	-2.04018e-05		-7.85424e-06
1987.64	-1.97438e-05		-7.31133e-06
1988.6	-2.12136e-05		-7.53234e-06
1989.57	-2.23093e-05		-7.51967e-06
1990.53	-2.23091e-05		-7.15138e-06
1991.5	-2.07432e-05		-7.30275e-06
1992.46	-1.74139e-05		-7.73707e-06
1993.43	-1.69188e-05		-7.25021e-06
1994.39	-1.84802e-05		-6.89769e-06
1995.36	-1.81258e-05		-6.7505e-06
1996.32	-1.77048e-05		-6.41947e-06
1997.28	-1.96116e-05		-6.11547e-06
1998.25	-1.9841e-05		-6.25739e-06
1999.21	-1.90143e-05		-6.19075e-06
2000.18	-2.00402e-05		-5.98135e-06
2001.14	-2.09155e-05		-5.82325e-06
2002.11	-2.0593e-05		-5.25438e-06
2003.07	-2.02884e-05		-5.13913e-06
2004.04	-2.08912e-05		-5.56888e-06
2005	-2.08322e-05		-6.00491e-06
2005.96	-2.01324e-05		-6.31423e-06
2006.93	-2.0323e-05		-6.46365e-06
2007.89	-2.09084e-05		-6.78324e-06
2008.86	-2.09291e-05		-6.60158e-06
2009.82	-1.92746e-05		-5.90769e-06
2010.79	-1.82915e-05		-5.72149e-06
2011.75	-1.88166e-05		-6.06736e-06
2012.71	-1.96026e-05		-5.70771e-06
2013.68	-2.12078e-05		-5.34419e-06
2014.64	-2.24106e-05		-5.69235e-06
2015.61	-2.08272e-05		-5.72773e-06
2016.57	-1.78371e-05		-5.41398e-06
2017.54	-1.65533e-05		-5.53715e-06
2018.5	-1.93032e-05		-5.33535e-06
2019.47	-2.19435e-05		-4.70783e-06
2020.43	-2.13502e-05		-4.3641e-06
2021.39	-1.8355e-05		-4.7708e-06
2022.36	-1.66081e-05		-5.13416e-06
2023.32	-1.50456e-05		-5.03034e-06
2024.29	-1.57726e-05		-4.67127e-06
2025.25	-1.85585e-05		-4.91374e-06
2026.22	-2.07449e-05		-5.15522e-06
2027.18	-1.98752e-05		-4.24342e-06
2028.15	-1.79188e-05		-3.45308e-06
2029.11	-1.68782e-05		-3.37501e-06
2030.07	-1.8403e-05		-3.21206e-06
2031.04	-2.1076e-05		-3.37986e-06
2032	-2.07751e-05		-3.89782e-06
2032.97	-1.87263e-05		-4.28342e-06
2033.93	-1.81518e-05		-4.37315e-06
2034.9	-1.8856e-05		-4.23247e-06
2035.86	-1.84343e-05		-4.18591e-06
2036.82	-1.79433e-05		-3.92872e-06
2037.79	-1.76706e-05		-3.21662e-06
2038.75	-1.81875e-05		-3.14027e-06
2039.72	-1.87167e-05		-3.56633e-06
2040.68	-1.78548e-05		-3.72932e-06
2041.65	-1.71446e-05		-4.0271e-06
2042.61	-1.79896e-05		-4.35582e-06
2043.58	-1.73997e-05		-4.49094e-06
2044.54	-1.59932e-05		-4.53471e-06
2045.5	-1.49013e-05		-4.82357e-06
2046.47	-1.53675e-05		-4.76001e-06
2047.43	-1.69629e-05		-4.38592e-06
2048.4	-1.69441e-05		-4.09321e-06
2049.36	-1.67699e-05		-3.61281e-06
2050.33	-1.80445e-05		-3.28284e-06
2051.29	-1.81784e-05		-3.50792e-06
2052.26	-1.68723e-05		-4.02941e-06
2053.22	-1.46382e-05		-4.15314e-06
2054.18	-1.30919e-05		-3.79854e-06
2055.15	-1.3148e-05		-3.96821e-06
2056.11	-1.27363e-05		-4.56114e-06
2057.08	-1.22028e-05		-4.9015e-06
2058.04	-1.33642e-05		-4.82568e-06
2059.01	-1.43558e-05		-4.19813e-06
2059.97	-1.41029e-05		-3.57758e-06
2060.94	-1.35798e-05		-3.66332e-06
2061.9	-1.43529e-05		-3.99554e-06
2062.86	-1.57046e-05		-4.17682e-06
2063.83	-1.5133e-05		-3.92728e-06
2064.79	-1.4019e-05		-3.7153e-06
2065.76	-1.31879e-05		-3.71662e-06
2066.72	-1.47585e-05		-3.69404e-06
2067.69	-1.64158e-05		-3.7194e-06
2068.65	-1.58584e-05		-3.09716e-06
2069.61	-1.51228e-05		-2.43816e-06
2070.58	-1.36575e-05		-2.44099e-06
2071.54	-1.27614e-05		-2.93864e-06
2072.51	-1.40867e-05		-3.3431e-06
2073.47	-1.42977e-05		-2.98819e-06
2074.44	-1.49609e-05		-2.63705e-06
2075.4	-1.62451e-05		-3.26337e-06
2076.37	-1.58855e-05		-3.92856e-06
2077.33	-1.50828e-05		-3.80534e-06
2078.29	-1.47482e-05		-3.07603e-06
2079.26	-1.23687e-05		-2.95607e-06
2080.22	-9.45546e-06		-3.40161e-06
2081.19	-1.01508e-05		-3.30287e-06
2082.15	-1.11683e-05		-2.72124e-06
2083.12	-1.25948e-05		-2.4496e-06
2084.08	-1.4116e-05		-2.68234e-06
2085.05	-1.42143e-05		-3.54477e-06
2086.01	-1.37691e-05		-3.48827e-06
2086.97	-1.26146e-05		-2.75532e-06
2087.94	-1.15592e-05		-2.46965e-06
2088.9	-1.17645e-05		-2.20205e-06
2089.87	-1.11702e-05		-2.2288e-06
2090.83	-1.18108e-05		-1.9445e-06
2091.8	-1.42042e-05		-1.42511e-06
2092.76	-1.52596e-05		-1.36324e-06
2093.72	-1.49158e-05		-1.26621e-06
2094.69	-1.34349e-05		-1.20235e-06
2095.65	-1.21835e-05		-1.51475e-06
2096.62	-1.1175e-05		-2.1095e-06
2097.58	-1.19752e-05		-1.7057e-06
2098.55	-1.33444e-05		-2.13888e-07
2099.51	-1.21186e-05		3.43283e-08
2100.48	-1.01441e-05		-8.95282e-07
2101.44	-9.69585e-06		-8.18382e-07
2102.4	-1.07718e-05		-4.77526e-07
2103.37	-1.21252e-05		-6.65853e-07
2104.33	-1.38757e-05		-6.5215e-07
2105.3	-1.41016e-05		-8.31555e-07
2106.26	-1.30938e-05		-6.54507e-07
2107.23	-1.1369e-05		-3.50425e-07
2108.19	-1.0121e-05		-5.43013e-07
2109.16	-1.28182e-05		-5.54637e-07
2110.12	-1.5563e-05		-2.97697e-07
2111.08	-1.40864e-05		-1.61646e-07
2112.05	-1.31635e-05		1.65336e-07
2113.01	-1.47902e-05		7.16187e-07
2113.98	-1.40934e-05		7.90573e-07
2114.94	-1.18123e-05		3.95145e-07
2115.91	-1.13028e-05		-3.56832e-09
2116.87	-1.06453e-05		-6.11324e-07
2117.83	-1.10227e-05		-1.03003e-06
2118.8	-1.16538e-05		-2.45173e-07
2119.76	-1.02294e-05		1.13885e-06
2120.73	-8.70946e-06		1.32102e-06
2121.69	-9.19459e-06		5.78461e-08
2122.66	-1.09595e-05		-9.37914e-07
2123.62	-1.05443e-05		-6.32863e-07
2124.59	-9.63486e-06		-4.22967e-07
2125.55	-8.57955e-06		-7.42894e-07
2126.51	-8.78796e-06		-6.96285e-07
2127.48	-1.10579e-05		1.82613e-07
2128.44	-1.25812e-05		7.18997e-07
2129.41	-1.13544e-05		7.32927e-07
2130.37	-1.06328e-05		9.08893e-07
2131.34	-1.17378e-05		1.39138e-06
2132.3	-1.38315e-05		1.63462e-06
2133.27	-1.52091e-05		1.17441e-06
2134.23	-1.53912e-05		8.29208e-07
2135.19	-1.66407e-05		1.31087e-06
2136.16	-1.72838e-05		1.81814e-06
2137.12	-1.55875e-05		1.00323e-06
2138.09	-1.45235e-05		3.0645e-07
2139.05	-1.36304e-05		9.35685e-07
2140.02	-1.26563e-05		1.45374e-06
2140.98	-1.26815e-05		1.59338e-06
2141.95	-1.16281e-05		1.41024e-06
2142.91	-9.62994e-06		1.04619e-06
2143.87	-7.66784e-06		7.64414e-07
2144.84	-6.87925e-06		7.01156e-07
2145.8	-9.69294e-06		7.09694e-07
2146.77	-1.17848e-05		9.65368e-07
2147.73	-1.03554e-05		1.19534e-06
2148.7	-9.27326e-06		1.23513e-06
2149.66	-9.92786e-06		1.78196e-06
2150.62	-1.10031e-05		2.03918e-06
2151.59	-1.17776e-05		1.6593e-06
2152.55	-1.10619e-05		1.52657e-06
2153.52	-9.90512e-06		2.21816e-06
2154.48	-1.17203e-05		3.05942e-06
2155.45	-1.25783e-05		2.89095e-06
2156.41	-1.14029e-05		2.04983e-06
2157.38	-1.24284e-05		1.70573e-06
2158.34	-1.54266e-05		1.31427e-06
2159.3	-1.56544e-05		1.08233e-06
2160.27	-1.46808e-05		1.17555e-06
2161.23	-1.37637e-05		1.30426e-06
2162.2	-1.18399e-05		1.2356e-06
2163.16	-9.89705e-06		1.39069e-06
2164.13	-9.22416e-06		9.99297e-07
2165.09	-9.82284e-06		6.84236e-07
2166.06	-1.11386e-05		8.67552e-07
2167.02	-1.19637e-05		1.1364e-06
2167.98	-1.17109e-05		1.18064e-06
2168.95	-1.19805e-05		1.41551e-06
2169.91	-1.14015e-05		2.29965e-06
2170.88	-1.08129e-05		2.91189e-06
2171.84	-1.1857e-05		2.19303e-06
2172.81	-1.2377e-05		2.18888e-06
2173.77	-1.14036e-05		2.44367e-06
2174.73	-1.11638e-05		1.86726e-06
2175.7	-1.17239e-05		2.1445e-06
2176.66	-1.28616e-05		2.65777e-06
2177.63	-1.31354e-05		2.18528e-06
2178.59	-1.20814e-05		2.18054e-06
2179.56	-1.15907e-05		2.50627e-06
2180.52	-1.21047e-05		2.51142e-06
2181.49	-1.14236e-05		1.86596e-06
2182.45	-1.17703e-05		8.81359e-07
2183.41	-1.1886e-05		1.00253e-06
2184.38	-1.0664e-05		1.87087e-06
2185.34	-1.09114e-05		2.04628e-06
2186.31	-1.33263e-05		2.17235e-06
2187.27	-1.42902e-05		2.32804e-06
2188.24	-1.33188e-05		1.85059e-06
2189.2	-1.25358e-05		1.34639e-06
2190.17	-1.15532e-05		1.63247e-06
2191.13	-1.08369e-05		1.99478e-06
2192.09	-1.12853e-05		1.62323e-06
2193.06	-1.08178e-05		1.44336e-06
2194.02	-1.04406e-05		1.27642e-06
2194.99	-1.12511e-05		1.81176e-06
2195.95	-1.15515e-05		2.87964e-06
2196.92	-9.94739e-06		3.20746e-06
2197.88	-9.76188e-06		2.94999e-06
2198.85	-1.01988e-05		2.46746e-06
2199.81	-1.07099e-05		2.00436e-06
2200.77	-1.15373e-05		2.28516e-06
2201.74	-1.13031e-05		3.49581e-06
2202.7	-1.11165e-05		3.72773e-06
2203.67	-1.05523e-05		3.13365e-06
2204.63	-9.86329e-06		2.74936e-06
2205.6	-1.03066e-05		2.49895e-06
2206.56	-1.03891e-05		2.59334e-06
2207.52	-1.10822e-05		2.53708e-06
2208.49	-1.3144e-05		2.57627e-06
2209.45	-1.33961e-05		2.9979e-06
2210.42	-1.14372e-05		2.88657e-06
2211.38	-9.2142e-06		2.46892e-06
2212.35	-9.23818e-06		2.43719e-06
2213.31	-1.08398e-05		2.41417e-06
2214.28	-1.07362e-05		2.61607e-06
2215.24	-9.83042e-06		2.56243e-06
2216.2	-1.03042e-05		2.64109e-06
2217.17	-1.142e-05		3.54941e-06
2218.13	-1.0799e-05		3.86771e-06
2219.1	-8.28198e-06		3.60866e-06
2220.06	-7.80828e-06		3.10538e-06
2221.03	-7.6901e-06		2.97401e-06
2221.99	-7.72295e-06		3.69443e-06
2222.96	-8.76804e-06		4.00305e-06
2223.92	-1.02152e-05		3.58331e-06
2224.88	-9.86637e-06		3.15591e-06
2225.85	-9.79753e-06		2.47614e-06
2226.81	-9.98828e-06		2.41157e-06
2227.78	-8.87319e-06		2.72002e-06
2228.74	-7.235e-06		3.15591e-06
2229.71	-6.78022e-06		3.20382e-06
2230.67	-7.29465e-06		2.5691e-06
2231.63	-8.1228e-06		1.7425e-06
2232.6	-9.91104e-06		1.37902e-06
2233.56	-1.22663e-05		1.11047e-06
2234.53	-1.23482e-05		1.36142e-06
2235.49	-1.05942e-05		2.17684e-06
2236.46	-1.05566e-05		3.00922e-06
2237.42	-1.08014e-05		3.18322e-06
2238.39	-9.36143e-06		2.38859e-06
2239.35	-7.38752e-06		1.82277e-06
2240.31	-6.98135e-06		2.49954e-06
2241.28	-1.00458e-05		3.0147e-06
2242.24	-1.17974e-05		2.80625e-06
2243.21	-9.57649e-06		2.89891e-06
2244.17	-7.62509e-06		2.65302e-06
2245.14	-8.07533e-06		2.446e-06
2246.1	-9.03416e-06		2.53928e-06
2247.07	-1.03547e-05		2.96894e-06
2248.03	-1.06517e-05		3.42661e-06
2248.99	-8.94217e-06		2.79717e-06
2249.96	-7.84836e-06		1.94245e-06
2250.92	-8.02315e-06		2.05524e-06
2251.89	-8.20009e-06		2.77048e-06
2252.85	-8.42713e-06		3.2557e-06
2253.82	-7.59995e-06		2.88366e-06
2254.78	-6.80219e-06		2.13523e-06
2255.75	-7.01523e-06		2.47764e-06
2256.71	-7.72539e-06		2.68037e-06
2257.67	-8.41668e-06		2.7232e-06
2258.64	-8.37004e-06		2.70611e-06
2259.6	-9.84839e-06		2.21291e-06
2260.57	-1.12946e-05		2.00661e-06
2261.53	-1.01848e-05		2.19719e-06
2262.5	-7.52193e-06		2.26628e-06
2263.46	-7.03181e-06		2.53571e-06
2264.42	-8.65343e-06		2.72689e-06
2265.39	-8.72132e-06		3.22635e-06
2266.35	-5.58104e-06		4.2564e-06
2267.32	-5.5647e-06		5.23637e-06
2268.28	-8.56486e-06		5.08518e-06
2269.25	-7.81788e-06		4.37554e-06
2270.21	-6.04496e-06		3.61205e-06
2271.18	-5.57141e-06		3.13529e-06
2272.14	-7.27906e-06		3.17707e-06
2273.1	-9.57925e-06		3.53248e-06
2274.07	-1.01088e-05		4.0275e-06
2275.03	-9.51705e-06		4.23141e-06
2276	-8.39003e-06		4.27829e-06
2276.96	-7.27338e-06		3.93412e-06
2277.93	-5.95904e-06		3.25655e-06
2278.89	-6.24989e-06		2.9249e-06
2279.86	-8.36171e-06		2.70185e-06
2280.82	-8.51556e-06		2.17374e-06
2281.78	-9.44051e-06		1.79376e-06
2282.75	-1.12668e-05		1.69321e-06
2283.71	-1.22688e-05		1.53898e-06
2284.68	-1.08364e-05		1.72042e-06
2285.64	-9.53367e-06		2.03057e-06
2286.61	-8.0699e-06		2.41616e-06
2287.57	-7.99846e-06		2.87173e-06
2288.53	-7.84287e-06		3.97131e-06
2289.5	-6.21965e-06		5.18823e-06
2290.46	-6.54257e-06		5.16713e-06
2291.43	-6.04753e-06		5.31144e-06
2292.39	-4.99424e-06		4.72482e-06
2293.36	-3.38221e-06		4.96141e-06
2294.32	-1.80118e-06		5.67007e-06
2295.29	-1.11202e-06		5.66589e-06
2296.25	-6.46571e-07		6.51235e-06
2297.21	-4.30602e-06		5.84377e-06
2298.18	-2.96469e-06		7.44464e-06
2299.14	-2.99885e-06		7.5069e-06
2300.11	-1.3536e-06		8.10024e-06
2301.07	-2.59351e-06		8.10359e-06
2302.04	-4.60915e-06		8.25472e-06
2303	-2.19192e-06		9.3963e-06
2303.97	-1.6596e-06		7.97818e-06
2304.93	1.19339e-06		9.67032e-06
2305.89	-1.35078e-06		9.66164e-06
2306.86	2.11897e-06		1.13934e-05
2307.82	2.43919e-06		1.10949e-05
2308.79	5.44565e-06		1.26124e-05
2309.75	5.92011e-06		1.25916e-05
2310.72	6.67903e-06		1.20235e-05
2311.68	7.4021e-06		1.26667e-05
2312.64	4.6204e-06		1.14034e-05
2313.61	5.23567e-06		1.29322e-05
2314.57	1.56192e-06		9.91273e-06
2315.54	3.95032e-06		7.94808e-06
2316.5	1.98213e-06		6.20762e-06
2317.47	-2.63298e-06		6.50344e-06
2318.43	-5.89737e-06		6.73432e-06
2319.4	-3.37146e-06		7.99454e-06
2320.36	-4.22036e-06		8.09578e-06
2321.32	-6.03712e-07		7.35382e-06
2322.29	2.92793e-07		6.47646e-06
2323.25	-7.19836e-06		4.82553e-06
2324.22	-1.50189e-05		2.47937e-06
2325.18	-1.66743e-05		1.8755e-07
2326.15	-1.42587e-05		3.85755e-07
2327.11	-1.72896e-05		-1.48251e-06
2328.08	-2.10667e-05		-1.77668e-06
2329.04	-2.62855e-05		1.35902e-10
2330	-2.49299e-05		4.08588e-07
2330.97	-2.08528e-05		-2.75675e-06
2331.93	-2.28646e-05		-3.93664e-06
2332.9	-3.14854e-05		-4.32693e-06
2333.86	-2.93223e-05		-5.90794e-06
2334.83	-2.26796e-05		-9.37872e-06
2335.79	-2.68537e-05		-7.45364e-06
2336.76	-3.23531e-05		-3.06059e-06
2337.72	-2.57246e-05		-5.45848e-06
2338.68	-2.1072e-05		-6.32051e-06
2339.65	-2.61393e-05		-1.33027e-06
2340.61	-2.44561e-05		5.79396e-08
2341.58	-1.70749e-05		-1.72317e-06
2342.54	-1.31324e-05		2.24621e-06
2343.51	-3.68925e-06		8.00468e-06
2344.47	5.72363e-06		1.08416e-05
2345.43	1.20745e-05		1.50848e-05
2346.4	1.74337e-05		1.81706e-05
2347.36	1.84687e-05		2.15146e-05
2348.33	1.37861e-05		2.05489e-05
2349.29	1.38876e-05		2.12094e-05
2350.26	1.76182e-05		2.53837e-05
2351.22	1.44311e-05		2.11625e-05
2352.19	8.82922e-06		1.37145e-05
2353.15	2.32954e-06		6.81058e-06
2354.11	-3.2921e-07		1.79075e-06
2355.08	-4.62498e-06		8.2608e-08
2356.04	-1.52234e-05		-2.00752e-06
2357.01	-2.43093e-05		-4.77675e-06
2357.97	-3.08282e-05		-7.95192e-06
2358.94	-3.36908e-05		-1.02694e-05
2359.9	-3.46541e-05		-1.11986e-05
2360.87	-3.47213e-05		-1.14755e-05
2361.83	-3.36944e-05		-1.14296e-05
2362.79	-3.34558e-05		-8.9953e-06
2363.76	-3.29941e-05		-7.33915e-06
2364.72	-3.17471e-05		-6.5684e-06
2365.69	-3.09752e-05		-5.72028e-06
2366.65	-2.81235e-05		-5.36353e-06
2367.62	-2.33478e-05		-4.96083e-06
2368.58	-1.838e-05		-3.72089e-06
2369.54	-1.4066e-05		-1.94827e-06
2370.51	-1.14568e-05		5.50625e-08
2371.47	-8.71007e-06		2.59807e-06
2372.44	-3.52885e-06		5.29036e-06
2373.4	2.09394e-06		7.84369e-06
2374.37	6.08127e-06		1.02791e-05
2375.33	7.03994e-06		1.20261e-05
2376.3	9.09406e-06		1.29878e-05
2377.26	1.18964e-05		1.36895e-05
2378.22	1.2799e-05		1.32851e-05
2379.19	1.09999e-05		1.20183e-05
2380.15	9.15621e-06		1.06206e-05
2381.12	6.86258e-06		9.03047e-06
2382.08	3.97726e-06		6.40149e-06
2383.05	2.42862e-06		3.99493e-06
2384.01	8.44515e-07		2.78556e-06
2384.98	-1.79054e-06		1.5283e-06
2385.94	-2.59557e-06		1.62705e-07
2386.9	-1.91001e-06		-7.60295e-07
2387.87	-1.56348e-06		-7.82129e-07
2388.83	-1.31221e-06		-2.384e-07
2389.8	-2.10334e-06		-2.76444e-07
2390.76	-3.81175e-06		-4.57016e-07
2391.73	-3.42705e-06		-5.32028e-07
2392.69	-9.64963e-07		-2.52871e-07
2393.66	-3.33205e-08		-7.88174e-07
2394.62	-1.07726e-06		-1.48169e-06
2395.58	-2.09543e-06		-1.63939e-06
2396.55	-3.38075e-06		-1.13146e-06
2397.51	-4.67656e-06		-6.58606e-07
2398.48	-4.21961e-06		-4.51922e-07
2399.44	-2.98654e-06		-5.29221e-07
2400.41	-1.48896e-06		-4.78002e-07
2401.37	-1.28525e-06		-4.71178e-07
2402.33	-2.83479e-06		-4.82958e-07
2403.3	-4.24224e-06		-9.07788e-07
2404.26	-4.82948e-06		-8.74036e-07
2405.23	-4.61395e-06		-1.43854e-07
2406.19	-2.92479e-06		-3.60527e-07
2407.16	-1.1705e-06		-5.46575e-07
2408.12	-1.62664e-06		-1.58171e-07
2409.09	-3.13513e-06		-2.4242e-08
2410.05	-4.50687e-06		-1.305e-07
2411.01	-4.06849e-06		-3.25787e-07
2411.98	-2.77269e-06		-4.65634e-07
2412.94	-2.38675e-06		-7.05927e-07
2413.91	-1.81586e-06		-1.22686e-06
2414.87	-1.37884e-06		-1.0779e-06
2415.84	-1.65699e-06		-1.06831e-06
2416.8	-2.21555e-06		-1.29538e-06
2417.77	-3.27597e-06		-1.12306e-06
2418.73	-3.22689e-06		-6.70819e-07
2419.69	-2.27208e-06		-1.19529e-06
2420.66	-2.09736e-06		-2.07761e-06
2421.62	-1.28684e-06		-1.68339e-06
2422.59	-8.22031e-07		-1.2198e-06
2423.55	-9.66801e-07		-1.35436e-06
2424.52	-5.08854e-07		-8.45272e-07
2425.48	-1.2398e-06		-7.20369e-07
2426.44	-3.24383e-06		-9.33082e-07
2427.41	-3.39033e-06		-1.08638e-06
2428.37	-2.49031e-06		-1.52227e-06
2429.34	-5.23322e-07		-1.85311e-06
2430.3	1.60785e-07		-1.25746e-06
2431.27	-1.59544e-06		-6.81342e-07
2432.23	-4.26144e-06		-5.50942e-07
2433.2	-5.77978e-06		-1.95758e-07
2434.16	-6.20085e-06		-4.02274e-07
2435.12	-4.06889e-06		-1.60906e-06
2436.09	-1.32038e-06		-2.28827e-06
2437.05	-3.68707e-07		-2.18174e-06
2438.02	-9.65778e-07		-1.97634e-06
2438.98	-2.09656e-06		-1.71107e-06
2439.95	-2.9357e-06		-1.55142e-06
2440.91	-1.75598e-06		-1.62271e-06
2441.88	-1.08544e-06		-1.58261e-06
2442.84	-1.83559e-06		-1.01323e-06
2443.8	-2.82111e-06		-8.82503e-08
2444.77	-3.16256e-06		-8.55814e-08
2445.73	-2.9697e-06		-7.1958e-07
2446.7	-2.75306e-06		-5.00486e-07
2447.66	-1.37301e-06		-3.56974e-07
2448.63	-1.53505e-06		-1.0801e-06
2449.59	-2.11434e-06		-1.27892e-06
2450.55	-1.9588e-06		-1.51238e-06
2451.52	-3.09349e-06		-2.35359e-06
2452.48	-3.10708e-06		-2.434e-06
2453.45	-1.76782e-07		-2.0007e-06
2454.41	1.19635e-06		-1.1884e-06
2455.38	6.39974e-07		-7.32813e-07
2456.34	-1.63518e-06		-1.34303e-06
2457.31	-2.71239e-06		-1.34971e-06
2458.27	-2.06905e-06		-1.13098e-06
2459.23	-2.05575e-06		-1.11622e-06
2460.2	-1.76887e-06		-7.4533e-07
2461.16	-8.61845e-07		-1.20057e-06
2462.13	-8.6203e-07		-2.06556e-06
2463.09	-1.04865e-06		-1.34665e-06
2464.06	-1.07775e-06		-5.34806e-07
2465.02	-1.46056e-06		-6.84123e-07
2465.99	-1.5272e-06		-9.18833e-07
2466.95	-1.02319e-06		-8.48652e-07
2467.91	-1.53273e-07		-1.46671e-06
2468.88	2.81214e-08		-1.57748e-06
2469.84	-1.69175e-06		-1.02581e-06
2470.81	-3.0833e-06		-8.75144e-07
2471.77	-1.99296e-06		-1.52135e-06
2472.74	-5.4091e-07		-1.77877e-06
2473.7	-2.42053e-07		-1.0561e-06
2474.67	-1.2534e-06		-4.19656e-07
2475.63	-2.37236e-06		-3.65272e-07
2476.59	-2.88126e-06		-9.72141e-08
2477.56	-3.37243e-06		-6.14718e-07
2478.52	-2.67255e-06		-1.23403e-06
2479.49	-6.80231e-07		-1.15145e-06
2480.45	-3.66087e-07		-1.17549e-06
2481.42	-1.46593e-07		-1.49776e-06
2482.38	1.80563e-07		-1.60815e-06
2483.34	3.00552e-07		-1.75423e-06
2484.31	-5.51458e-07		-1.75483e-06
2485.27	-1.38842e-06		-1.76685e-06
2486.24	-1.17017e-06		-1.46884e-06
2487.2	-4.79881e-07		-1.23898e-06
2488.17	-2.94154e-07		-1.563e-06
2489.13	-8.30987e-07		-1.30621e-06
2490.1	-2.08835e-06		-9.20236e-07
2491.06	-3.46304e-06		-1.73644e-06
2492.02	-3.13117e-06		-2.15738e-06
2492.99	-1.15017e-06		-1.42522e-06
2493.95	3.25766e-07		-9.2743e-07
2494.92	-4.62767e-07		-1.08013e-06
2495.88	-9.31417e-07		-1.33912e-06
2496.85	-1.19219e-06		-1.74549e-06
2497.81	-1.03711e-06		-2.04939e-06
2498.78	-1.18278e-06		-2.07806e-06
2499.74	-1.50178e-06		-1.6574e-06
2500.7	-1.79145e-06		-1.30766e-06
2501.67	-2.41312e-06		-1.37783e-06
2502.63	-1.7183e-06		-1.28916e-06
2503.6	-7.06591e-07		-1.16189e-06
2504.56	5.44424e-09		-1.2828e-06
2505.53	-8.68308e-07		-1.06569e-06
2506.49	-2.19106e-06		-1.34058e-06
2507.45	-1.37788e-06		-1.43846e-06
2508.42	-6.73084e-07		-1.32254e-06
2509.38	-1.76673e-06		-1.22527e-06
2510.35	-2.30477e-06		-1.60508e-06
2511.31	-2.38566e-06		-2.1441e-06
2512.28	-9.72179e-07		-2.43153e-06
2513.24	2.05512e-07		-2.39607e-06
2514.21	4.83181e-07		-2.35836e-06
2515.17	5.00508e-07		-2.37511e-06
2516.13	8.91165e-07		-2.03028e-06
2517.1	8.43193e-07		-1.81752e-06
2518.06	-3.92754e-07		-1.5939e-06
2519.03	-1.46786e-06		-1.74687e-06
2519.99	-8.31991e-07		-2.32128e-06
2520.96	3.79577e-07		-2.65187e-06
2521.92	1.0427e-07		-2.40375e-06
2522.89	-1.01472e-06		-2.34262e-06
2523.85	-1.33659e-06		-2.98913e-06
2524.81	-8.5389e-07		-3.19988e-06
2525.78	-6.86139e-07		-2.82102e-06
2526.74	-1.26986e-06		-2.85874e-06
2527.71	-2.82171e-06		-2.90629e-06
2528.67	-2.84816e-06		-2.96286e-06
2529.64	-1.67815e-06		-3.31871e-06
2530.6	-2.49058e-06		-3.45492e-06
2531.57	-3.55528e-06		-3.43109e-06
2532.53	-3.24668e-06		-3.27808e-06
2533.49	-3.57653e-06		-3.21726e-06
2534.46	-4.083e-06		-3.78121e-06
2535.42	-4.67598e-06		-4.53036e-06
2536.39	-5.22322e-06		-4.65246e-06
2537.35	-5.89713e-06		-4.94548e-06
2538.32	-6.34061e-06		-5.38637e-06
2539.28	-6.43619e-06		-6.19574e-06
2540.24	-5.74444e-06		-7.05837e-06
2541.21	-7.01027e-06		-7.74827e-06
2542.17	-9.41977e-06		-8.5316e-06
2543.14	-1.06054e-05		-9.76674e-06
2544.1	-1.16995e-05		-1.09361e-05
2545.07	-1.32278e-05		-1.21117e-05
2546.03	-1.51074e-05		-1.29473e-05
2547	-1.64645e-05		-1.3433e-05
2547.96	-1.64491e-05		-1.45695e-05
2548.92	-1.65597e-05		-1.6651e-05
2549.89	-1.62341e-05		-1.80032e-05
2550.85	-1.55774e-05		-1.79718e-05
2551.82	-1.58474e-05		-1.80666e-05
2552.78	-1.54386e-05		-1.78555e-05
2553.75	-1.43226e-05		-1.64201e-05
2554.71	-1.179e-05		-1.42791e-05
2555.68	-1.00752e-05		-1.11675e-05
2556.64	-1.04743e-05		-8.3959e-06
2557.6	-9.20724e-06		-6.25529e-06
2558.57	-6.84102e-06		-4.06455e-06
2559.53	-5.57597e-06		-1.98866e-06
2560.5	-3.87602e-06		-1.93391e-08
2561.46	-2.13747e-06		7.25868e-07
2562.43	-1.09226e-06		4.16104e-07
2563.39	1.884e-07		5.47467e-07
2564.35	1.7121e-06		1.28247e-06
2565.32	2.98081e-06		1.36824e-06
2566.28	2.48277e-06		1.18278e-06
2567.25	2.47691e-06		1.52674e-06
2568.21	3.23256e-06		1.99055e-06
2569.18	5.28035e-06		1.80782e-06
2570.14	5.48591e-06		1.60269e-06
2571.11	4.14171e-06		1.79795e-06
2572.07	5.1121e-06		1.83276e-06
2573.03	5.84306e-06		1.69861e-06
2574	5.12498e-06		1.59835e-06
2574.96	5.13236e-06		1.39343e-06
2575.93	5.56875e-06		1.20653e-06
2576.89	5.81315e-06		1.0871e-06
2577.86	4.83633e-06		1.11307e-06
2578.82	4.56581e-06		6.9009e-07
2579.79	3.92228e-06		7.73126e-08
2580.75	2.09334e-06		-6.16167e-07
2581.71	1.16216e-06		-1.15554e-06
2582.68	1.15258e-06		-1.83439e-06
2583.64	5.63173e-07		-2.20323e-06
2584.61	-7.31181e-07		-1.66555e-06
2585.57	-1.24796e-06		-1.0213e-06
2586.54	-8.90122e-07		-7.65075e-07
2587.5	-1.04701e-06		-1.54059e-06
2588.46	-1.03121e-06		-2.34512e-06
2589.43	-1.3031e-06		-2.30342e-06
2590.39	-2.43749e-06		-1.99735e-06
2591.36	-2.00326e-06		-1.77272e-06
2592.32	-1.73377e-06		-1.54267e-06
2593.29	-1.97883e-06		-1.42999e-06
2594.25	-2.54744e-06		-1.09214e-06
2595.22	-1.58959e-06		-1.09297e-06
2596.18	-6.20189e-07		-1.29819e-06
2597.14	-2.22238e-06		-1.51345e-06
2598.11	-3.52163e-06		-1.32885e-06
2599.07	-4.2611e-06		-1.02079e-06
2600.04	-5.25369e-06		-1.13797e-06
2601	-4.83115e-06		-1.14546e-06
2601.97	-3.35341e-06		-9.41412e-07
2602.93	-2.83036e-06		-1.02506e-06
2603.9	-4.18034e-06		-9.14955e-07
2604.86	-6.26939e-06		-1.38911e-06
2605.82	-6.3304e-06		-2.38927e-06
2606.79	-5.37999e-06		-2.46942e-06
2607.75	-4.62638e-06		-1.77368e-06
2608.72	-4.39985e-06		-1.98381e-06
2609.68	-4.48984e-06		-2.43856e-06
2610.65	-4.78083e-06		-2.72013e-06
2611.61	-5.97554e-06		-3.03844e-06
2612.58	-5.48016e-06		-3.17114e-06
2613.54	-4.82361e-06		-2.99476e-06
2614.5	-5.03884e-06		-2.75425e-06
2615.47	-4.47735e-06		-2.9692e-06
2616.43	-4.52596e-06		-2.97806e-06
2617.4	-3.83394e-06		-3.05934e-06
2618.36	-4.29994e-06		-3.81455e-06
2619.33	-5.06093e-06		-3.45255e-06
2620.29	-4.47372e-06		-2.79776e-06
2621.25	-3.9786e-06		-2.73297e-06
2622.22	-3.14592e-06		-2.74559e-06
2623.18	-1.50834e-06		-2.93928e-06
2624.15	-1.38099e-06		-2.99835e-06
2625.11	-2.14517e-06		-3.1379e-06
2626.08	-1.83227e-06		-3.20608e-06
[truncated: 1,425 more rows]

## Sheet: Fig. 4b
Wavenumber	Nalfurafine (KOR)	U-50,488H (KOR)	Acetylcholine (M2R)
699.194	-0.000532536	-0.000193407	-8.14565e-05
700.159	-0.000505972	-0.000186971	-5.57689e-05
701.123	-0.0004964	-0.000175098	-2.34546e-05
702.087	-0.000502764	-0.000182286	-1.4183e-05
703.052	-0.00049945	-0.00019155	-1.6636e-05
704.016	-0.000500907	-0.000188582	-2.43768e-05
704.981	-0.000496424	-0.000190602	-2.98834e-05
705.945	-0.000474431	-0.000195547	-3.48367e-05
706.909	-0.000465626	-0.000204353	-4.5795e-05
707.874	-0.000477728	-0.00020524	-5.93115e-05
708.838	-0.00048091	-0.000198026	-5.48853e-05
709.803	-0.000476496	-0.000206738	-3.1543e-05
710.767	-0.000501525	-0.000215269	-1.98745e-05
711.731	-0.000536769	-0.000208186	-1.38668e-05
712.696	-0.00055592	-0.000204011	-3.83654e-06
713.66	-0.000580619	-0.000216944	-1.08482e-05
714.625	-0.000600705	-0.00023259	-2.36379e-05
715.589	-0.000613777	-0.00022844	-1.89074e-05
716.553	-0.000633567	-0.000214255	1.38633e-06
717.518	-0.000636011	-0.000211775	2.62032e-05
718.482	-0.000637351	-0.000221198	3.17824e-05
719.447	-0.000648737	-0.00022834	2.49252e-05
720.411	-0.000653431	-0.000228388	5.51022e-05
721.375	-0.000648321	-0.00023026	8.59497e-05
722.34	-0.000632304	-0.000240099	5.90576e-05
723.304	-0.000638861	-0.00024152	2.06997e-05
724.269	-0.000658102	-0.000231014	3.3318e-06
725.233	-0.000644955	-0.000231498	-2.71268e-07
726.198	-0.000620861	-0.000225274	2.87873e-06
727.162	-0.000615891	-0.000213096	-2.14397e-06
728.126	-0.000634462	-0.000227507	5.643e-06
729.091	-0.000651205	-0.000243952	2.71624e-05
730.055	-0.000638941	-0.000249009	3.08642e-05
731.02	-0.000610318	-0.000254849	3.04296e-05
731.984	-0.000608725	-0.000252719	3.43519e-05
732.948	-0.000637347	-0.000238596	2.42418e-05
733.913	-0.000628135	-0.000227515	1.38949e-05
734.877	-0.00058597	-0.000232598	8.85683e-06
735.842	-0.000578252	-0.000235623	4.19357e-06
736.806	-0.000583614	-0.000223741	2.18716e-05
737.77	-0.000581235	-0.000200948	4.2792e-05
738.735	-0.000586411	-0.00017316	3.74391e-05
739.699	-0.00058928	-0.00016788	4.01998e-05
740.664	-0.00059815	-0.000186878	7.53494e-05
741.628	-0.000612758	-0.000193257	9.89925e-05
742.592	-0.000617921	-0.000195281	6.36734e-05
743.557	-0.000623667	-0.000214449	2.3383e-05
744.521	-0.000621677	-0.000229666	4.04891e-05
745.486	-0.000605328	-0.000236121	6.28634e-05
746.45	-0.000604558	-0.000238254	5.00186e-05
747.414	-0.000596517	-0.000229206	4.20912e-05
748.379	-0.000570649	-0.000220547	4.1354e-05
749.343	-0.00057014	-0.000217131	3.2983e-05
750.308	-0.000566751	-0.000213821	4.81273e-05
751.272	-0.000541879	-0.000211206	6.63747e-05
752.236	-0.000533343	-0.000203813	5.0802e-05
753.201	-0.000528667	-0.000190676	3.42902e-05
754.165	-0.000510738	-0.000187225	3.80176e-05
755.13	-0.000503467	-0.000187026	4.84156e-05
756.094	-0.000508767	-0.000166826	5.20904e-05
757.058	-0.000517815	-0.0001521	4.41146e-05
758.023	-0.000518086	-0.000159011	3.29086e-05
758.987	-0.000481447	-0.00015251	2.67193e-05
759.952	-0.000442974	-0.000133116	2.87881e-05
760.916	-0.000452379	-0.000130714	4.91409e-05
761.881	-0.000467822	-0.000143785	7.8915e-05
762.845	-0.000461902	-0.0001476	7.60904e-05
763.809	-0.000454051	-0.00014112	6.45169e-05
764.774	-0.000439867	-0.000147092	6.56913e-05
765.738	-0.00042486	-0.000155888	3.8202e-05
766.703	-0.000430117	-0.000152036	2.21017e-05
767.667	-0.000447296	-0.000144242	3.30401e-05
768.631	-0.000450491	-0.00013221	2.4628e-05
769.596	-0.000424745	-0.000119315	6.99549e-06
770.56	-0.000388082	-0.000116961	-1.24314e-05
771.525	-0.000377353	-0.000119428	-8.6215e-06
772.489	-0.000383703	-0.000118504	2.21896e-05
773.453	-0.000380391	-0.000117813	4.49312e-05
774.418	-0.000376243	-0.000117496	7.14434e-05
775.382	-0.000372406	-0.000113095	7.75251e-05
776.347	-0.000366223	-0.000109715	4.37218e-05
777.311	-0.000366099	-0.000114077	2.72535e-05
778.275	-0.00036693	-0.000117473	3.28372e-05
779.24	-0.000355387	-0.000112165	2.21989e-05
780.204	-0.000332608	-0.000106241	1.21595e-05
781.169	-0.000325759	-0.000104095	2.24387e-05
782.133	-0.000327063	-0.000101498	3.44144e-05
783.097	-0.000318376	-9.72038e-05	3.59573e-05
784.062	-0.000312232	-9.45028e-05	1.8587e-05
785.026	-0.000298997	-9.64018e-05	-4.40817e-06
785.991	-0.000289196	-9.57065e-05	4.00816e-06
786.955	-0.000296435	-8.75591e-05	2.17207e-05
787.919	-0.000292274	-8.57141e-05	2.39322e-05
788.884	-0.000279161	-9.02671e-05	3.3064e-05
789.848	-0.000273315	-8.72403e-05	3.7453e-05
790.813	-0.000269313	-8.16127e-05	3.69939e-05
791.777	-0.000262896	-7.89514e-05	3.93857e-05
792.742	-0.00025031	-7.3398e-05	2.80069e-05
793.706	-0.000239095	-7.07054e-05	2.86709e-05
794.67	-0.000236502	-7.45109e-05	5.34426e-05
795.635	-0.000235598	-7.80178e-05	4.92277e-05
796.599	-0.0002368	-7.9024e-05	1.75624e-05
797.564	-0.000239891	-7.73731e-05	1.99249e-05
798.528	-0.000231889	-7.36516e-05	3.65281e-05
799.492	-0.000214338	-7.50677e-05	3.08549e-05
800.457	-0.000208137	-8.11254e-05	3.62663e-05
801.421	-0.000216645	-8.4435e-05	5.04704e-05
802.386	-0.000227058	-8.23111e-05	4.68018e-05
803.35	-0.000232054	-7.18488e-05	4.27442e-05
804.314	-0.000231543	-5.81478e-05	4.71613e-05
805.279	-0.000231146	-4.95861e-05	5.37839e-05
806.243	-0.000227773	-4.63066e-05	5.85249e-05
807.208	-0.000225501	-4.57099e-05	6.27606e-05
808.172	-0.000230384	-4.23669e-05	5.78133e-05
809.136	-0.000231472	-4.08509e-05	5.08037e-05
810.101	-0.000223592	-4.82262e-05	5.49184e-05
811.065	-0.000211582	-5.68915e-05	5.46299e-05
812.03	-0.000203855	-6.25401e-05	5.17333e-05
812.994	-0.000213857	-6.68116e-05	3.90101e-05
813.958	-0.00023623	-7.17682e-05	7.91229e-06
814.923	-0.000253101	-7.3058e-05	8.70269e-06
815.887	-0.000257229	-6.8945e-05	3.61358e-05
816.852	-0.000254628	-6.76164e-05	3.97947e-05
817.816	-0.000250281	-6.6234e-05	3.69666e-05
818.78	-0.000237747	-6.02024e-05	4.724e-05
819.745	-0.000225844	-5.5308e-05	4.97274e-05
820.709	-0.000212058	-5.70802e-05	3.9708e-05
821.674	-0.000191438	-6.07403e-05	3.76885e-05
822.638	-0.00018324	-5.79383e-05	3.7565e-05
823.602	-0.000184667	-5.3586e-05	2.30232e-05
824.567	-0.000182928	-5.24139e-05	4.47362e-06
825.531	-0.000177281	-5.11503e-05	1.13614e-06
826.496	-0.000160078	-5.03069e-05	2.69233e-05
827.46	-0.000149308	-5.00878e-05	4.39116e-05
828.425	-0.000155355	-5.07695e-05	1.90348e-05
829.389	-0.000154725	-5.24207e-05	-5.8093e-06
830.353	-0.000147079	-5.08983e-05	-1.17672e-05
831.318	-0.000140644	-4.56978e-05	1.03811e-06
832.282	-0.000134261	-3.9738e-05	1.89324e-05
833.247	-0.000131644	-3.26472e-05	1.06171e-05
834.211	-0.000128234	-2.49028e-05	7.88303e-06
835.175	-0.000128881	-1.97509e-05	2.20353e-05
836.14	-0.000135784	-1.9169e-05	2.0944e-05
837.104	-0.000133206	-2.14344e-05	1.81278e-05
838.069	-0.000127433	-2.34384e-05	2.54644e-05
839.033	-0.000134323	-2.41999e-05	3.8044e-05
839.997	-0.000141318	-2.44023e-05	4.86781e-05
840.962	-0.000145468	-2.51979e-05	4.67685e-05
841.926	-0.000157046	-2.60421e-05	4.77497e-05
842.891	-0.000161465	-2.79894e-05	5.04375e-05
843.855	-0.000156563	-3.04143e-05	4.26133e-05
844.819	-0.000152091	-2.99511e-05	4.18247e-05
845.784	-0.000142669	-2.75682e-05	4.86231e-05
846.748	-0.000138163	-2.58613e-05	4.36218e-05
847.713	-0.000137528	-2.53367e-05	3.85168e-05
848.677	-0.000130803	-2.73695e-05	4.49837e-05
849.641	-0.000126786	-2.99629e-05	4.1878e-05
850.606	-0.000123985	-3.13912e-05	2.64894e-05
851.57	-0.000116327	-3.32959e-05	2.06465e-05
852.535	-0.0001113	-3.41878e-05	2.52952e-05
853.499	-0.000119187	-3.22549e-05	2.36205e-05
854.463	-0.000130227	-2.84349e-05	1.08053e-05
855.428	-0.000128604	-2.45671e-05	8.03355e-06
856.392	-0.000120489	-2.35655e-05	2.29454e-05
857.357	-0.000116502	-2.32194e-05	3.47022e-05
858.321	-0.000117888	-1.87495e-05	3.64588e-05
859.286	-0.000119041	-1.76209e-05	2.84863e-05
860.25	-0.000115923	-2.34421e-05	2.04154e-05
861.214	-0.000110747	-2.56196e-05	2.47677e-05
862.179	-9.99623e-05	-2.30378e-05	2.96817e-05
863.143	-9.02459e-05	-2.20005e-05	3.46439e-05
864.108	-8.85297e-05	-2.03563e-05	4.49638e-05
865.072	-8.9842e-05	-1.83006e-05	4.54807e-05
866.036	-9.32616e-05	-1.669e-05	4.18317e-05
867.001	-9.18309e-05	-1.39249e-05	4.0689e-05
867.965	-8.13234e-05	-1.33285e-05	3.52036e-05
868.93	-7.43442e-05	-1.40521e-05	3.65272e-05
869.894	-6.60355e-05	-1.32501e-05	4.13716e-05
870.858	-5.01566e-05	-1.12481e-05	4.11712e-05
871.823	-5.11777e-05	-8.85202e-06	3.99038e-05
872.787	-6.94931e-05	-9.54611e-06	3.56047e-05
873.752	-8.68257e-05	-1.11177e-05	3.70333e-05
874.716	-0.000102777	-9.54522e-06	4.45873e-05
875.68	-0.000109698	-1.13256e-05	4.8391e-05
876.645	-0.000100825	-1.50244e-05	4.20531e-05
877.609	-8.84839e-05	-1.41733e-05	3.19052e-05
878.574	-8.60442e-05	-1.46371e-05	2.95211e-05
879.538	-9.55293e-05	-1.49747e-05	2.28236e-05
880.502	-0.000104829	-1.08963e-05	2.21812e-05
881.467	-0.000105092	-9.62676e-06	3.1851e-05
882.431	-0.000101529	-1.14538e-05	2.64408e-05
883.396	-9.66482e-05	-1.139e-05	2.45293e-05
884.36	-9.28896e-05	-1.02347e-05	3.10352e-05
885.324	-8.7264e-05	-1.13938e-05	2.8944e-05
886.289	-8.14308e-05	-1.65473e-05	2.39014e-05
887.253	-8.17675e-05	-2.05951e-05	1.79105e-05
888.218	-7.96128e-05	-1.90551e-05	2.07335e-05
889.182	-7.16769e-05	-1.65482e-05	2.79761e-05
890.146	-6.77137e-05	-1.66193e-05	2.35146e-05
891.111	-6.5509e-05	-1.58062e-05	2.32419e-05
892.075	-6.85569e-05	-1.29314e-05	2.30234e-05
893.04	-7.8181e-05	-1.31478e-05	1.51539e-05
894.004	-8.4628e-05	-1.38726e-05	1.79605e-05
894.969	-8.4377e-05	-1.09111e-05	2.12833e-05
895.933	-7.65297e-05	-8.01483e-06	2.06025e-05
896.897	-7.01629e-05	-6.09829e-06	2.75291e-05
897.862	-6.58194e-05	-5.07976e-06	2.70915e-05
898.826	-5.80545e-05	-5.74843e-06	2.33605e-05
899.791	-5.35981e-05	-7.77548e-06	2.80515e-05
900.755	-5.41469e-05	-9.0308e-06	3.2539e-05
901.719	-5.18576e-05	-8.65554e-06	3.26395e-05
902.684	-5.45942e-05	-9.00243e-06	2.75929e-05
903.648	-5.98838e-05	-1.0221e-05	2.31508e-05
904.613	-5.74831e-05	-1.31031e-05	2.98998e-05
905.577	-5.83924e-05	-1.86535e-05	4.67223e-05
906.541	-6.5594e-05	-2.25311e-05	6.01181e-05
907.506	-6.78242e-05	-2.10857e-05	5.9517e-05
908.47	-6.70846e-05	-1.51689e-05	4.81357e-05
909.435	-6.76778e-05	-8.80347e-06	4.46403e-05
910.399	-6.72408e-05	-4.10462e-06	5.78771e-05
911.363	-6.53158e-05	-3.38958e-07	5.7661e-05
912.328	-6.00129e-05	2.05869e-06	3.70968e-05
913.292	-5.15733e-05	4.35595e-06	3.155e-05
914.257	-4.38753e-05	5.33494e-06	3.62442e-05
915.221	-4.38659e-05	3.33702e-06	3.03742e-05
916.185	-4.58358e-05	1.04153e-06	2.9189e-05
917.15	-4.17601e-05	2.27245e-06	3.70834e-05
918.114	-3.54928e-05	3.81101e-06	3.91516e-05
919.079	-3.41684e-05	2.56036e-06	3.07212e-05
920.043	-3.73192e-05	3.79592e-07	2.10583e-05
921.007	-3.83919e-05	-1.13461e-06	1.90527e-05
921.972	-3.77398e-05	-2.17134e-06	1.88819e-05
922.936	-3.62767e-05	-3.94828e-06	1.42683e-05
923.901	-3.31638e-05	-5.56619e-06	1.35753e-05
924.865	-3.23883e-05	-4.53364e-06	1.7985e-05
925.83	-3.09846e-05	-3.40617e-06	1.78669e-05
926.794	-2.71996e-05	-3.54626e-06	1.44852e-05
927.758	-2.44559e-05	-3.02692e-06	1.34312e-05
928.723	-1.92334e-05	-2.1136e-06	1.07693e-05
929.687	-1.21803e-05	-2.05393e-06	5.56586e-06
930.652	-6.94038e-06	-3.60768e-06	1.71269e-06
931.616	-2.31385e-06	-3.1172e-06	1.9396e-06
932.58	2.47803e-07	-5.27268e-07	6.54829e-06
933.545	-2.99235e-06	-1.43633e-08	1.02813e-05
934.509	-1.17252e-05	-9.9769e-07	1.03275e-05
935.474	-2.06751e-05	-1.96971e-06	1.15537e-05
936.438	-2.73876e-05	-2.42563e-06	1.08826e-05
937.402	-3.74822e-05	-2.88057e-06	1.20417e-05
938.367	-5.1941e-05	-3.72772e-06	1.84372e-05
939.331	-6.59254e-05	-4.76472e-06	2.22269e-05
940.296	-7.51958e-05	-5.59461e-06	2.39264e-05
941.26	-7.94862e-05	-4.9791e-06	2.77075e-05
942.224	-7.82728e-05	-3.67648e-06	2.91458e-05
943.189	-7.11295e-05	-1.65925e-06	2.92121e-05
944.153	-5.98423e-05	1.07147e-06	3.22841e-05
945.118	-4.85137e-05	3.35903e-06	3.19881e-05
946.082	-4.07559e-05	4.51749e-06	2.7362e-05
947.046	-3.53946e-05	3.90835e-06	2.69891e-05
948.011	-2.80903e-05	1.82231e-06	2.77246e-05
948.975	-1.96362e-05	-4.40404e-07	3.03892e-05
949.94	-1.11157e-05	-2.84217e-06	3.51074e-05
950.904	-7.03267e-06	-3.40608e-06	3.45349e-05
951.868	-7.55569e-06	-2.78255e-06	3.28427e-05
952.833	-8.44356e-06	-3.03835e-06	3.03485e-05
953.797	-1.19766e-05	-3.63693e-06	2.4282e-05
954.762	-1.71866e-05	-4.51941e-06	2.19345e-05
955.726	-1.99492e-05	-6.17914e-06	2.23989e-05
956.69	-2.61228e-05	-8.58823e-06	2.31998e-05
957.655	-3.45651e-05	-1.20959e-05	2.55375e-05
958.619	-4.22582e-05	-1.56628e-05	2.8019e-05
959.584	-4.95398e-05	-1.82762e-05	2.88319e-05
960.548	-5.41758e-05	-1.7191e-05	2.83791e-05
961.513	-5.23608e-05	-1.18286e-05	2.80024e-05
962.477	-5.02887e-05	-6.79206e-06	2.35887e-05
963.441	-5.02919e-05	-2.16743e-06	1.77327e-05
964.406	-4.8349e-05	3.56932e-06	1.85178e-05
965.37	-4.62668e-05	8.94324e-06	2.13949e-05
966.335	-4.48993e-05	1.17073e-05	1.87912e-05
967.299	-4.20769e-05	1.15842e-05	1.50364e-05
968.263	-4.01531e-05	1.05949e-05	1.50949e-05
969.228	-3.95788e-05	8.19853e-06	1.57839e-05
970.192	-3.99816e-05	5.32464e-06	1.71489e-05
971.157	-3.99972e-05	4.03855e-06	1.93238e-05
972.121	-4.18635e-05	3.1631e-06	2.18262e-05
973.085	-4.39716e-05	2.54335e-06	2.51259e-05
974.05	-3.98055e-05	3.83445e-06	2.32362e-05
975.014	-3.4261e-05	5.73403e-06	2.00861e-05
975.979	-3.48498e-05	6.79049e-06	1.78117e-05
976.943	-3.55003e-05	8.0317e-06	1.30463e-05
977.907	-3.34313e-05	9.24807e-06	9.93683e-06
978.872	-3.40377e-05	8.7892e-06	8.22108e-06
979.836	-3.66506e-05	8.15495e-06	3.22543e-06
980.801	-3.93867e-05	8.67129e-06	-2.82551e-06
981.765	-4.49748e-05	7.8203e-06	-3.16837e-06
982.729	-4.76269e-05	6.52839e-06	1.09999e-06
983.694	-4.77282e-05	6.85994e-06	1.06681e-06
984.658	-4.98172e-05	7.67748e-06	-3.06597e-06
985.623	-5.33334e-05	7.84906e-06	-5.13292e-06
986.587	-5.48077e-05	7.46936e-06	-7.78693e-06
987.551	-5.31111e-05	7.1195e-06	-9.89378e-06
988.516	-5.1665e-05	7.07995e-06	-8.28843e-06
989.48	-5.14729e-05	8.14862e-06	-8.97957e-06
990.445	-4.94017e-05	1.07029e-05	-5.96966e-06
991.409	-5.09487e-05	1.24243e-05	4.14788e-06
992.373	-5.44654e-05	1.16215e-05	1.14272e-05
993.338	-5.36414e-05	1.06299e-05	1.63969e-05
994.302	-5.26855e-05	1.04623e-05	1.92545e-05
995.267	-5.63452e-05	1.07893e-05	1.79366e-05
996.231	-6.02386e-05	1.07891e-05	2.08078e-05
997.196	-6.16863e-05	9.81596e-06	2.92088e-05
998.16	-6.33628e-05	8.71792e-06	3.52286e-05
999.124	-6.70034e-05	8.19771e-06	3.75951e-05
1000.09	-7.30345e-05	8.3196e-06	4.05178e-05
1001.05	-7.84497e-05	8.58142e-06	4.40337e-05
1002.02	-8.04747e-05	7.92603e-06	4.73088e-05
1002.98	-8.05353e-05	7.52808e-06	5.06129e-05
1003.95	-7.92332e-05	9.25108e-06	5.12234e-05
1004.91	-7.85423e-05	1.07784e-05	4.91865e-05
1005.88	-8.15877e-05	1.03057e-05	4.76278e-05
1006.84	-8.62767e-05	1.00378e-05	4.88088e-05
1007.8	-8.93252e-05	1.03782e-05	5.11901e-05
1008.77	-9.13738e-05	1.04748e-05	5.15712e-05
1009.73	-9.56651e-05	1.07444e-05	5.01701e-05
1010.7	-9.84206e-05	1.04617e-05	5.30953e-05
1011.66	-9.8347e-05	9.26549e-06	6.17375e-05
1012.63	-9.83354e-05	5.91097e-06	7.03927e-05
1013.59	-9.67946e-05	2.95135e-07	7.40916e-05
1014.55	-9.43819e-05	-3.74487e-06	7.51321e-05
1015.52	-9.39665e-05	-5.19325e-06	7.04212e-05
1016.48	-9.15211e-05	-4.96868e-06	6.01241e-05
1017.45	-8.69867e-05	-3.15891e-06	5.38565e-05
1018.41	-8.10634e-05	-1.40552e-06	5.05304e-05
1019.38	-7.41574e-05	-7.0895e-07	4.06029e-05
1020.34	-6.45201e-05	-3.95955e-07	3.07242e-05
1021.31	-5.05178e-05	2.10082e-07	2.49052e-05
1022.27	-4.0089e-05	7.96271e-07	2.14379e-05
1023.23	-3.42597e-05	-7.98502e-08	2.43078e-05
1024.2	-3.17569e-05	-1.09555e-06	3.67926e-05
1025.16	-3.42242e-05	-1.78727e-06	5.22249e-05
1026.13	-4.2878e-05	-2.11255e-06	6.79861e-05
1027.09	-5.61914e-05	-2.11102e-06	8.02617e-05
1028.06	-6.94683e-05	-3.63481e-06	8.19977e-05
1029.02	-8.27532e-05	-5.19372e-06	7.34208e-05
1029.99	-9.26672e-05	-5.22831e-06	6.08557e-05
1030.95	-9.40041e-05	-3.20939e-06	5.09069e-05
1031.91	-9.33495e-05	-1.71683e-09	5.19784e-05
1032.88	-9.38027e-05	2.80974e-06	6.04494e-05
1033.84	-9.34809e-05	3.53469e-06	6.24419e-05
1034.81	-9.22961e-05	2.02924e-06	5.88293e-05
1035.77	-9.25386e-05	7.50774e-07	5.6769e-05
1036.74	-9.53635e-05	9.64169e-07	5.20374e-05
1037.7	-9.68641e-05	1.91569e-06	4.70371e-05
1038.66	-9.93022e-05	3.81699e-06	4.27563e-05
1039.63	-0.000104286	4.87599e-06	3.73138e-05
1040.59	-0.000109176	4.48581e-06	3.60325e-05
1041.56	-0.000115927	4.44211e-06	3.33498e-05
1042.52	-0.000125469	4.22418e-06	2.80843e-05
1043.49	-0.000132564	4.67809e-06	2.75499e-05
1044.45	-0.000137881	4.02958e-06	2.71089e-05
1045.42	-0.000141757	2.52861e-06	2.6335e-05
1046.38	-0.000145076	2.81703e-06	3.07423e-05
1047.34	-0.000147125	3.55641e-06	3.67234e-05
1048.31	-0.000146842	4.08772e-06	4.07002e-05
1049.27	-0.000145915	4.28224e-06	4.59166e-05
1050.24	-0.000145988	4.30471e-06	5.31872e-05
1051.2	-0.000144997	5.65835e-06	6.39983e-05
1052.17	-0.000142138	4.86356e-06	7.49982e-05
1053.13	-0.000137487	4.6966e-07	7.91101e-05
1054.1	-0.000132157	-4.3943e-06	7.66832e-05
1055.06	-0.000127875	-9.05233e-06	7.26041e-05
1056.02	-0.000121464	-1.41445e-05	6.88688e-05
1056.99	-0.000112213	-1.8268e-05	5.99638e-05
1057.95	-0.000101549	-1.86717e-05	4.62822e-05
1058.92	-9.00705e-05	-1.52482e-05	3.58088e-05
1059.88	-8.16259e-05	-1.1196e-05	3.00471e-05
1060.85	-7.64758e-05	-7.51063e-06	2.99869e-05
1061.81	-7.29574e-05	-4.5683e-06	3.97153e-05
1062.78	-7.541e-05	-2.5591e-06	4.82433e-05
1063.74	-8.30092e-05	-4.53796e-07	4.95394e-05
1064.7	-9.10828e-05	1.64491e-06	5.5527e-05
1065.67	-0.000100394	1.80774e-06	6.7126e-05
1066.63	-0.000111022	-6.04249e-07	7.79263e-05
1067.6	-0.000117916	-4.08938e-06	9.05985e-05
1068.56	-0.000124087	-8.11395e-06	0.000105749
1069.53	-0.000131712	-1.13639e-05	0.000119716
1070.49	-0.000133745	-1.44526e-05	0.000123731
1071.45	-0.000130558	-1.81833e-05	0.00012214
1072.42	-0.000126437	-2.01473e-05	0.000117434
1073.38	-0.000124502	-2.05301e-05	9.59179e-05
1074.35	-0.00012773	-2.0671e-05	6.7245e-05
1075.31	-0.000133541	-1.79003e-05	4.4547e-05
1076.28	-0.00013845	-1.39072e-05	2.64674e-05
1077.24	-0.000142584	-1.01457e-05	1.4559e-05
1078.21	-0.00013989	-4.95322e-06	4.85691e-06
1079.17	-0.000129643	1.87949e-06	-4.73313e-06
1080.13	-0.000117044	1.00904e-05	-1.44284e-05
1081.1	-0.000107204	1.9536e-05	-2.33144e-05
1082.06	-9.49732e-05	2.75438e-05	-3.31463e-05
1083.03	-7.91066e-05	3.34063e-05	-4.10156e-05
1083.99	-6.81885e-05	3.77368e-05	-4.09715e-05
1084.96	-6.05394e-05	4.10037e-05	-3.7474e-05
1085.92	-5.36456e-05	4.29766e-05	-3.36635e-05
1086.89	-4.95329e-05	4.23908e-05	-2.98554e-05
1087.85	-4.62376e-05	3.95641e-05	-2.27924e-05
1088.81	-4.33942e-05	3.73653e-05	-1.44033e-05
1089.78	-4.37499e-05	3.49434e-05	-1.12047e-05
1090.74	-4.86792e-05	3.04778e-05	-4.5072e-06
1091.71	-5.4367e-05	2.72296e-05	5.16712e-06
1092.67	-5.77882e-05	2.64897e-05	9.70999e-06
1093.64	-6.17034e-05	2.75293e-05	1.36395e-05
1094.6	-6.65878e-05	2.89601e-05	1.85907e-05
1095.56	-6.87261e-05	3.0501e-05	2.88648e-05
1096.53	-6.75169e-05	3.33222e-05	4.28205e-05
1097.49	-6.72812e-05	3.41429e-05	4.6658e-05
1098.46	-6.78564e-05	3.1404e-05	4.96864e-05
1099.42	-6.78803e-05	2.84528e-05	5.82322e-05
1100.39	-6.75609e-05	2.44255e-05	5.84397e-05
1101.35	-6.5172e-05	1.82566e-05	5.73147e-05
1102.32	-6.31376e-05	1.25627e-05	6.20069e-05
1103.28	-6.42445e-05	8.19196e-06	5.9143e-05
1104.24	-6.55065e-05	5.1898e-06	5.21653e-05
1105.21	-6.5849e-05	3.60506e-06	4.70597e-05
1106.17	-6.13622e-05	2.22818e-06	3.86896e-05
1107.14	-5.60192e-05	1.22941e-06	3.36728e-05
1108.1	-5.65474e-05	2.14545e-06	3.35284e-05
1109.07	-5.62443e-05	2.76592e-06	3.46448e-05
1110.03	-5.5628e-05	2.27356e-06	3.89113e-05
1111	-6.29439e-05	6.49528e-07	4.11714e-05
1111.96	-7.17849e-05	-2.59718e-06	4.01659e-05
1112.92	-7.7022e-05	-7.06759e-06	3.9234e-05
1113.89	-8.36238e-05	-1.29264e-05	3.70958e-05
1114.85	-8.90365e-05	-1.97013e-05	3.30898e-05
1115.82	-8.45097e-05	-2.50342e-05	3.4159e-05
1116.78	-7.17627e-05	-2.57331e-05	3.8812e-05
1117.75	-5.602e-05	-2.21615e-05	4.15722e-05
1118.71	-4.0018e-05	-1.77958e-05	4.31262e-05
1119.68	-2.83884e-05	-1.10846e-05	3.99319e-05
1120.64	-2.0962e-05	-2.54626e-06	3.03993e-05
1121.6	-1.41635e-05	3.83962e-06	2.52687e-05
1122.57	-5.7783e-06	8.94989e-06	2.07098e-05
1123.53	3.75181e-06	1.49182e-05	1.36078e-05
1124.5	1.44676e-05	2.05098e-05	1.20408e-05
1125.46	3.00747e-05	2.56968e-05	1.46481e-05
1126.43	4.89277e-05	3.02394e-05	1.92155e-05
1127.39	6.80021e-05	3.44395e-05	2.56601e-05
1128.35	8.6162e-05	3.885e-05	3.046e-05
1129.32	9.86084e-05	4.21332e-05	3.66629e-05
1130.28	0.000102439	4.60967e-05	4.18664e-05
1131.25	9.61199e-05	5.02025e-05	4.48874e-05
1132.21	7.98033e-05	5.07507e-05	4.84691e-05
1133.18	6.15317e-05	5.03989e-05	5.15847e-05
1134.14	4.78147e-05	4.97112e-05	5.02042e-05
1135.11	3.30498e-05	4.69562e-05	4.08551e-05
1136.07	2.09813e-05	4.39613e-05	3.02816e-05
1137.03	1.51182e-05	4.1566e-05	2.52614e-05
1138	8.87638e-06	3.89701e-05	2.34226e-05
1138.96	2.5745e-06	3.68857e-05	2.3505e-05
1139.93	-3.5033e-06	3.57694e-05	2.22031e-05
1140.89	-9.96889e-06	3.52151e-05	1.81668e-05
1141.86	-1.35313e-05	3.51371e-05	1.66871e-05
1142.82	-1.60147e-05	3.62252e-05	1.66001e-05
1143.79	-2.0015e-05	3.81128e-05	1.75329e-05
1144.75	-2.16999e-05	4.10205e-05	2.25728e-05
1145.71	-2.07646e-05	4.50881e-05	3.11509e-05
1146.68	-2.14274e-05	4.90611e-05	4.00995e-05
1147.64	-2.36164e-05	5.25075e-05	4.49835e-05
1148.61	-2.37922e-05	5.44738e-05	4.63702e-05
1149.57	-1.82213e-05	5.27867e-05	4.6408e-05
1150.54	-7.47901e-06	4.79853e-05	5.1038e-05
1151.5	3.71665e-06	4.1891e-05	5.68524e-05
1152.46	1.2439e-05	3.41527e-05	5.62286e-05
1153.43	2.00962e-05	2.5299e-05	5.39851e-05
1154.39	2.39328e-05	1.66351e-05	5.09443e-05
1155.36	2.13775e-05	9.67596e-06	4.80076e-05
1156.32	1.57115e-05	5.65656e-06	4.41386e-05
1157.29	1.15483e-05	2.61351e-06	3.61154e-05
1158.25	7.63179e-06	-3.91416e-07	2.90769e-05
1159.22	4.8221e-06	-1.56155e-06	2.59978e-05
1160.18	5.35861e-06	-1.04309e-08	2.38547e-05
1161.14	5.74162e-06	2.68704e-06	1.96553e-05
1162.11	1.01623e-06	3.82601e-06	1.63297e-05
1163.07	-5.05264e-06	3.99884e-06	1.53056e-05
1164.04	-1.0169e-05	6.11839e-06	1.14061e-05
1165	-1.4633e-05	9.18438e-06	1.14742e-05
1165.97	-2.09679e-05	1.0403e-05	1.44276e-05
1166.93	-2.89566e-05	8.75601e-06	9.4604e-06
1167.9	-3.56252e-05	5.90228e-06	-3.14128e-07
1168.86	-3.77955e-05	2.44144e-06	-1.32296e-05
1169.82	-3.43318e-05	-3.61897e-06	-2.61397e-05
1170.79	-2.84569e-05	-1.04916e-05	-3.44172e-05
1171.75	-2.21847e-05	-1.50844e-05	-3.68398e-05
1172.72	-1.03322e-05	-1.57953e-05	-3.18505e-05
1173.68	7.31041e-06	-1.24806e-05	-2.6394e-05
1174.65	2.73733e-05	-9.11987e-06	-2.41249e-05
1175.61	4.32902e-05	-7.84282e-06	-1.76147e-05
1176.57	4.85458e-05	-6.59204e-06	-6.07274e-06
1177.54	4.11455e-05	-4.97753e-06	7.92366e-06
1178.5	2.65485e-05	-4.44434e-06	2.05619e-05
1179.47	1.38998e-05	-4.29167e-06	2.57761e-05
1180.43	2.55339e-06	-2.35738e-06	2.5515e-05
1181.4	-8.35288e-06	1.10671e-06	2.53182e-05
1182.36	-1.49137e-05	4.09044e-06	2.57328e-05
1183.33	-2.23465e-05	6.36744e-06	2.47533e-05
1184.29	-3.35047e-05	8.47816e-06	2.45418e-05
1185.25	-4.21987e-05	8.72821e-06	2.51029e-05
1186.22	-4.61974e-05	6.34095e-06	2.31699e-05
1187.18	-4.97403e-05	3.16458e-06	1.9252e-05
1188.15	-5.48759e-05	-1.45809e-07	1.15756e-05
1189.11	-6.04458e-05	-4.08672e-06	-1.36951e-07
1190.08	-6.41969e-05	-6.49457e-06	-1.08636e-05
1191.04	-6.98366e-05	-8.45963e-06	-2.17183e-05
1192.01	-7.71035e-05	-1.07722e-05	-3.60394e-05
1192.97	-8.12226e-05	-1.15094e-05	-4.97095e-05
1193.93	-8.01326e-05	-1.00437e-05	-5.98746e-05
1194.9	-7.62433e-05	-6.93364e-06	-6.81307e-05
1195.86	-7.29836e-05	-2.47104e-06	-7.16469e-05
1196.83	-6.77604e-05	2.45791e-06	-6.77854e-05
1197.79	-5.97393e-05	6.80563e-06	-6.04576e-05
1198.76	-5.12342e-05	9.42729e-06	-5.07814e-05
1199.72	-4.40024e-05	1.05432e-05	-3.69987e-05
1200.69	-3.9115e-05	1.04665e-05	-2.12978e-05
1201.65	-3.75958e-05	9.26336e-06	-6.60714e-06
1202.61	-3.6996e-05	8.54356e-06	3.70505e-06
1203.58	-3.77165e-05	8.04549e-06	9.7863e-06
1204.54	-4.08011e-05	6.29648e-06	1.07509e-05
1205.51	-4.51747e-05	3.58258e-06	9.77375e-06
1206.47	-5.17907e-05	1.84342e-06	1.27091e-05
1207.44	-5.8226e-05	1.37211e-06	1.96617e-05
1208.4	-6.28028e-05	1.75282e-06	2.68327e-05
1209.36	-6.63335e-05	2.6197e-06	3.2508e-05
1210.33	-6.72966e-05	4.04364e-06	3.38152e-05
1211.29	-6.93694e-05	6.082e-06	3.26944e-05
1212.26	-7.15646e-05	7.89372e-06	3.19529e-05
1213.22	-7.03698e-05	8.65058e-06	3.10477e-05
1214.19	-6.95828e-05	8.85238e-06	2.81993e-05
1215.15	-6.72447e-05	9.44792e-06	2.30547e-05
1216.12	-6.45361e-05	1.15752e-05	1.90711e-05
1217.08	-6.44413e-05	1.45257e-05	1.88399e-05
1218.04	-6.28146e-05	1.74576e-05	1.94109e-05
1219.01	-5.7973e-05	2.01206e-05	1.76365e-05
1219.97	-5.21256e-05	2.23802e-05	1.6233e-05
1220.94	-4.56386e-05	2.39117e-05	1.6559e-05
1221.9	-3.89329e-05	2.3866e-05	1.6596e-05
1222.87	-3.09213e-05	2.29017e-05	1.56044e-05
1223.83	-2.08803e-05	2.19123e-05	1.46108e-05
1224.8	-7.90883e-06	2.06157e-05	1.62919e-05
1225.76	4.43805e-06	1.91057e-05	2.1852e-05
1226.72	1.17821e-05	1.76972e-05	3.00987e-05
1227.69	1.35701e-05	1.65173e-05	3.87859e-05
1228.65	1.08462e-05	1.56929e-05	4.78172e-05
1229.62	5.42597e-06	1.5504e-05	5.7518e-05
1230.58	-1.3244e-06	1.64313e-05	6.78897e-05
1231.55	-9.19848e-06	1.79223e-05	7.92121e-05
1232.51	-1.55052e-05	1.80708e-05	9.19569e-05
1233.47	-1.90599e-05	1.71828e-05	0.000105619
1234.44	-2.03164e-05	1.81467e-05	0.000116262
1235.4	-1.80256e-05	2.06359e-05	0.000125619
1236.37	-1.11208e-05	2.40647e-05	0.000133982
1237.33	-2.89117e-07	2.82724e-05	0.000138918
1238.3	1.03463e-05	3.24649e-05	0.000146522
1239.26	1.89211e-05	3.59519e-05	0.000157715
1240.23	2.65401e-05	3.7354e-05	0.000171545
1241.19	3.29828e-05	3.62459e-05	0.000191574
1242.15	3.58153e-05	3.30602e-05	0.000211811
1243.12	3.69671e-05	2.84083e-05	0.000233173
1244.08	3.56194e-05	2.35091e-05	0.000257091
1245.05	3.21012e-05	1.91587e-05	0.000274272
1246.01	2.77033e-05	1.59532e-05	0.000281914
1246.98	2.15555e-05	1.29737e-05	0.000278649
1247.94	1.40257e-05	9.45701e-06	0.000261232
1248.91	6.39169e-06	7.20122e-06	0.000232088
1249.87	-2.07263e-06	6.71669e-06	0.000192727
1250.83	-1.09312e-05	5.88296e-06	0.000152327
1251.8	-1.82074e-05	4.8779e-06	0.00011795
1252.76	-2.24142e-05	3.39199e-06	8.7917e-05
1253.73	-2.46525e-05	1.56932e-06	6.13049e-05
1254.69	-2.61561e-05	1.42728e-06	4.43648e-05
1255.66	-2.52986e-05	3.18689e-06	3.71137e-05
1256.62	-2.34894e-05	5.51144e-06	3.29313e-05
1257.59	-2.10338e-05	8.39543e-06	3.04004e-05
1258.55	-1.76802e-05	1.19162e-05	2.79891e-05
1259.51	-1.09896e-05	1.60927e-05	2.19622e-05
1260.48	-3.39615e-06	1.98954e-05	1.47665e-05
1261.44	3.54593e-06	2.28683e-05	7.51588e-06
1262.41	1.16858e-05	2.56896e-05	-5.53303e-07
1263.37	2.07339e-05	2.79228e-05	-7.20469e-06
1264.34	2.78436e-05	2.93601e-05	-1.45474e-05
1265.3	3.14945e-05	3.01424e-05	-2.15963e-05
1266.26	3.1758e-05	2.90532e-05	-2.83712e-05
1267.23	2.81901e-05	2.47728e-05	-3.64242e-05
1268.19	2.00728e-05	1.81383e-05	-4.41449e-05
1269.16	9.2726e-06	1.01696e-05	-5.13805e-05
1270.12	-2.8941e-06	1.81429e-06	-6.0009e-05
1271.09	-1.50453e-05	-5.99085e-06	-6.74958e-05
1272.05	-2.6549e-05	-1.23002e-05	-7.42314e-05
1273.02	-3.67946e-05	-1.6177e-05	-7.88151e-05
1273.98	-4.35866e-05	-1.80697e-05	-7.9125e-05
1274.94	-4.41369e-05	-1.7805e-05	-7.5205e-05
1275.91	-4.19432e-05	-1.50049e-05	-6.69695e-05
1276.87	-4.08246e-05	-1.18268e-05	-5.92249e-05
1277.84	-3.92564e-05	-9.25934e-06	-5.72872e-05
1278.8	-3.72359e-05	-6.95714e-06	-5.57082e-05
1279.77	-3.6706e-05	-5.31416e-06	-5.52728e-05
1280.73	-3.66681e-05	-5.89851e-06	-5.95377e-05
1281.7	-3.9812e-05	-8.29327e-06	-6.34721e-05
1282.66	-4.74051e-05	-1.08939e-05	-6.07586e-05
1283.62	-5.69191e-05	-1.44711e-05	-5.54996e-05
1284.59	-6.69052e-05	-1.96235e-05	-5.26107e-05
1285.55	-7.5856e-05	-2.4788e-05	-4.66462e-05
1286.52	-8.05093e-05	-2.90252e-05	-3.72242e-05
1287.48	-8.19725e-05	-3.13074e-05	-3.06007e-05
1288.45	-8.34026e-05	-3.09412e-05	-2.60997e-05
1289.41	-8.46351e-05	-3.00212e-05	-2.14966e-05
1290.37	-8.16581e-05	-2.80316e-05	-1.48879e-05
1291.34	-7.50309e-05	-2.38048e-05	-7.51061e-06
1292.3	-6.81399e-05	-1.98895e-05	-9.26395e-07
1293.27	-6.17345e-05	-1.707e-05	6.44246e-06
1294.23	-5.52269e-05	-1.39024e-05	1.11559e-05
1295.2	-4.7449e-05	-9.86455e-06	1.39746e-05
1296.16	-4.00027e-05	-5.40624e-06	1.81861e-05
1297.13	-3.56506e-05	-8.75671e-08	2.317e-05
1298.09	-3.24312e-05	5.78238e-06	3.0137e-05
1299.05	-3.04392e-05	1.04326e-05	3.64568e-05
1300.02	-3.02981e-05	1.25594e-05	3.79208e-05
1300.98	-3.16624e-05	1.14227e-05	3.79344e-05
1301.95	-3.6949e-05	7.23175e-06	3.89605e-05
1302.91	-4.57706e-05	1.58612e-06	3.84359e-05
1303.88	-5.18923e-05	-4.29637e-06	3.5847e-05
1304.84	-5.26367e-05	-1.05925e-05	3.67857e-05
1305.81	-4.88637e-05	-1.75955e-05	3.91357e-05
1306.77	-4.13102e-05	-2.34647e-05	3.93522e-05
1307.73	-3.34374e-05	-2.72478e-05	4.26218e-05
1308.7	-2.69986e-05	-2.90775e-05	4.86447e-05
1309.66	-2.22303e-05	-3.02147e-05	5.00509e-05
1310.63	-1.97862e-05	-3.16477e-05	4.89684e-05
1311.59	-1.96884e-05	-3.33262e-05	4.78881e-05
1312.56	-2.05497e-05	-3.49226e-05	4.40665e-05
1313.52	-1.99435e-05	-3.58086e-05	3.84202e-05
1314.49	-1.31978e-05	-3.75546e-05	2.97077e-05
1315.45	-3.97687e-06	-3.99498e-05	1.8773e-05
1316.41	5.6258e-06	-4.13764e-05	9.84042e-06
1317.38	1.4719e-05	-4.258e-05	2.72924e-06
1318.34	2.24145e-05	-4.27829e-05	-3.22768e-06
1319.31	2.70647e-05	-4.19927e-05	-5.70649e-06
1320.27	2.71162e-05	-4.10821e-05	-6.78268e-06
1321.24	2.24793e-05	-4.03403e-05	-5.70973e-06
1322.2	1.27376e-05	-3.99798e-05	-7.16081e-07
1323.16	2.93978e-06	-3.94029e-05	5.25046e-06
1324.13	-3.47836e-06	-3.80322e-05	9.06902e-06
1325.09	-6.30376e-06	-3.57539e-05	1.06198e-05
1326.06	-5.5584e-06	-3.21737e-05	1.25202e-05
1327.02	-3.83106e-06	-2.81694e-05	1.50075e-05
1327.99	-4.49488e-06	-2.36286e-05	1.48467e-05
1328.95	-6.78816e-06	-1.75757e-05	1.02792e-05
1329.92	-9.04002e-06	-1.0595e-05	4.64025e-06
1330.88	-7.50268e-06	-2.91884e-06	2.07655e-06
1331.84	-1.08345e-06	5.01313e-06	9.79964e-07
1332.81	5.09589e-06	1.24399e-05	-2.50392e-06
1333.77	9.25493e-06	1.86011e-05	-6.21014e-06
1334.74	1.14193e-05	2.29989e-05	-7.20752e-06
1335.7	1.46632e-05	2.53181e-05	-5.66079e-06
1336.67	1.82357e-05	2.7084e-05	-1.0441e-06
1337.63	1.91238e-05	2.87559e-05	5.32945e-06
1338.6	1.943e-05	2.90384e-05	9.88136e-06
1339.56	2.12216e-05	2.86117e-05	1.21099e-05
1340.52	2.22268e-05	2.86956e-05	1.28313e-05
1341.49	2.29999e-05	2.95877e-05	1.23009e-05
1342.45	2.44336e-05	3.07339e-05	1.09971e-05
1343.42	2.52432e-05	3.13658e-05	7.37134e-06
1344.38	2.45797e-05	3.13959e-05	7.63076e-07
1345.35	2.2664e-05	3.1547e-05	-5.3385e-06
1346.31	2.20343e-05	3.23417e-05	-1.0988e-05
1347.27	2.17558e-05	3.24553e-05	-1.35781e-05
1348.24	2.05547e-05	3.19415e-05	-1.20423e-05
1349.2	1.99593e-05	3.12639e-05	-9.63641e-06
1350.17	2.05436e-05	2.94103e-05	-1.02474e-05
1351.13	2.02184e-05	2.73709e-05	-1.20683e-05
1352.1	1.85492e-05	2.58227e-05	-1.22724e-05
1353.06	1.66996e-05	2.49477e-05	-1.07061e-05
1354.03	1.72337e-05	2.50073e-05	-6.9193e-06
1354.99	2.04899e-05	2.56986e-05	-2.24017e-06
1355.95	2.5443e-05	2.6916e-05	3.66526e-06
1356.92	3.33127e-05	2.83333e-05	1.20636e-05
1357.88	4.00726e-05	2.98677e-05	2.1068e-05
1358.85	4.58281e-05	3.03653e-05	2.72687e-05
1359.81	5.15321e-05	2.90186e-05	3.07355e-05
1360.78	5.72019e-05	2.68832e-05	3.0186e-05
1361.74	6.18346e-05	2.64997e-05	2.6422e-05
1362.71	6.55718e-05	2.55035e-05	2.67157e-05
1363.67	6.8785e-05	2.40972e-05	3.05544e-05
1364.63	7.19683e-05	2.20631e-05	3.08872e-05
1365.6	7.52109e-05	1.71631e-05	2.83285e-05
1366.56	7.49591e-05	1.15788e-05	2.54135e-05
1367.53	7.62262e-05	7.84163e-06	2.40254e-05
1368.49	8.05096e-05	6.62842e-06	2.56733e-05
1369.46	8.21467e-05	7.68816e-06	2.99613e-05
1370.42	7.99201e-05	9.33531e-06	3.35104e-05
1371.38	7.75259e-05	1.01573e-05	3.52404e-05
1372.35	7.53648e-05	1.08141e-05	3.74962e-05
1373.31	7.40992e-05	1.09513e-05	3.86372e-05
1374.28	7.21571e-05	8.73931e-06	3.40521e-05
1375.24	6.88208e-05	4.8513e-06	2.42131e-05
1376.21	6.46217e-05	-5.96222e-07	1.7202e-05
1377.17	5.74356e-05	-6.85681e-06	1.55775e-05
1378.14	5.06776e-05	-1.19304e-05	1.72208e-05
1379.1	4.88279e-05	-1.36331e-05	2.37793e-05
1380.06	4.97707e-05	-1.3786e-05	3.58356e-05
1381.03	5.05722e-05	-1.40974e-05	4.38958e-05
1381.99	4.90577e-05	-1.43494e-05	4.65978e-05
1382.96	4.57559e-05	-1.55371e-05	4.78689e-05
1383.92	4.10574e-05	-1.82779e-05	4.85576e-05
1384.89	3.55809e-05	-2.30571e-05	5.33679e-05
1385.85	3.0044e-05	-2.86168e-05	6.53911e-05
1386.82	2.84767e-05	-3.32962e-05	7.87397e-05
1387.78	2.85222e-05	-3.44791e-05	8.85343e-05
1388.74	2.06791e-05	-3.1449e-05	9.20583e-05
1389.71	1.58318e-05	-3.08782e-05	9.1235e-05
1390.67	1.53857e-05	-3.29969e-05	8.90458e-05
1391.64	1.42144e-05	-3.61588e-05	8.52737e-05
1392.6	1.16209e-05	-3.80529e-05	8.02278e-05
1393.57	1.07195e-05	-3.70438e-05	7.6327e-05
1394.53	1.78816e-05	-3.46188e-05	7.34065e-05
1395.5	2.80165e-05	-2.99922e-05	6.83995e-05
1396.46	3.98513e-05	-2.76329e-05	6.26298e-05
1397.42	5.09171e-05	-2.77626e-05	5.76754e-05
1398.39	6.11516e-05	-2.78767e-05	5.1152e-05
1399.35	7.17761e-05	-2.74315e-05	4.12219e-05
1400.32	7.89167e-05	-2.5293e-05	3.21159e-05
1401.28	8.53093e-05	-2.38098e-05	2.6654e-05
1402.25	8.86461e-05	-2.31932e-05	2.20147e-05
1403.21	8.46466e-05	-2.24309e-05	1.50272e-05
1404.17	7.29018e-05	-2.14909e-05	8.21063e-06
1405.14	5.93193e-05	-1.99219e-05	4.63182e-06
1406.1	4.6481e-05	-1.6805e-05	2.03989e-06
1407.07	3.50899e-05	-1.48957e-05	2.47097e-06
1408.03	2.53924e-05	-1.53496e-05	5.06674e-06
1409	1.61838e-05	-1.75697e-05	4.82968e-06
1409.96	8.93186e-06	-2.15191e-05	3.96729e-06
1410.93	3.79734e-06	-2.65779e-05	7.17445e-06
1411.89	-2.20943e-06	-3.13891e-05	1.24981e-05
1412.85	-7.61971e-06	-3.49254e-05	1.63363e-05
1413.82	-1.35343e-05	-3.79182e-05	1.88969e-05
1414.78	-1.95205e-05	-4.10715e-05	2.12295e-05
1415.75	-2.47536e-05	-4.41434e-05	2.03596e-05
1416.71	-2.71297e-05	-4.9967e-05	1.60941e-05
1417.68	-3.18583e-05	-5.5728e-05	8.18181e-06
1418.64	-4.22592e-05	-6.01252e-05	-4.25039e-06
1419.61	-5.02587e-05	-6.53602e-05	-1.52357e-05
1420.57	-6.26283e-05	-6.47731e-05	-2.09927e-05
1421.53	-6.8692e-05	-6.50314e-05	-2.35825e-05
1422.5	-6.99299e-05	-6.48698e-05	-2.7237e-05
1423.46	-6.64382e-05	-6.29067e-05	-2.83661e-05
1424.43	-6.42477e-05	-6.03405e-05	-2.68192e-05
1425.39	-6.575e-05	-5.71101e-05	-2.43369e-05
1426.36	-6.40126e-05	-5.52183e-05	-2.18936e-05
1427.32	-5.98793e-05	-5.37159e-05	-2.09001e-05
1428.28	-5.6846e-05	-5.24897e-05	-2.05617e-05
1429.25	-5.51703e-05	-4.97193e-05	-2.04503e-05
1430.21	-5.30431e-05	-4.46831e-05	-1.73445e-05
1431.18	-5.83007e-05	-3.69869e-05	-1.44258e-05
1432.14	-5.78138e-05	-2.75022e-05	-1.28822e-05
1433.11	-4.93188e-05	-1.53822e-05	-1.43419e-05
1434.07	-3.81203e-05	-4.78433e-06	-2.04723e-05
1435.04	-2.70806e-05	3.44168e-06	-3.18688e-05
1436	-7.06832e-06	9.56163e-06	-4.37323e-05
1436.96	2.17757e-05	1.40558e-05	-4.64666e-05
1437.93	3.11664e-05	2.01559e-05	-3.98976e-05
1438.89	3.76141e-05	2.11489e-05	-2.66794e-05
1439.86	4.258e-05	2.38955e-05	-5.07899e-06
1440.82	4.025e-05	3.06211e-05	2.2079e-05
1441.79	3.59101e-05	3.7852e-05	4.42634e-05
1442.75	3.40304e-05	4.34889e-05	5.42809e-05
1443.72	3.84267e-05	4.58377e-05	5.42927e-05
1444.68	4.87139e-05	4.58059e-05	4.69458e-05
1445.64	5.96412e-05	4.4136e-05	3.71037e-05
1446.61	6.56258e-05	4.47504e-05	2.65586e-05
1447.57	7.06612e-05	4.49665e-05	1.65753e-05
1448.54	6.73584e-05	4.52244e-05	1.135e-05
1449.5	5.75321e-05	4.62513e-05	1.39734e-05
1450.47	5.10296e-05	4.53322e-05	1.63205e-05
1451.43	4.83147e-05	4.34265e-05	1.66803e-05
1452.4	4.95349e-05	4.02487e-05	2.26452e-05
1453.36	4.79614e-05	3.86465e-05	3.00199e-05
1454.32	4.67074e-05	3.62125e-05	3.23866e-05
1455.29	4.12229e-05	3.16178e-05	2.85155e-05
1456.25	4.4224e-05	2.61583e-05	2.53697e-05
1457.22	5.93494e-05	2.58142e-05	3.11691e-05
1458.18	6.21108e-05	3.0852e-05	4.29001e-05
1459.15	6.22935e-05	3.12088e-05	5.42324e-05
1460.11	5.89277e-05	3.16333e-05	5.75365e-05
1461.07	5.49782e-05	3.1273e-05	5.36775e-05
1462.04	5.25129e-05	3.03713e-05	4.63503e-05
1463	5.09633e-05	3.07334e-05	4.21653e-05
1463.97	5.05619e-05	3.24524e-05	4.24508e-05
1464.93	5.43036e-05	3.3855e-05	4.5874e-05
1465.9	5.2311e-05	3.87647e-05	4.89926e-05
1466.86	5.19443e-05	4.25009e-05	5.46645e-05
1467.83	5.72245e-05	4.22197e-05	6.36545e-05
1468.79	6.16493e-05	4.15568e-05	7.29701e-05
1469.75	6.56455e-05	4.26175e-05	8.41818e-05
1470.72	6.61747e-05	4.66043e-05	9.64142e-05
1471.68	7.27281e-05	4.97969e-05	0.000106766
1472.65	7.84854e-05	5.58977e-05	0.000108416
1473.61	8.19391e-05	6.10529e-05	0.000105622
1474.58	7.79777e-05	5.99991e-05	0.00010055
1475.54	7.44751e-05	5.2062e-05	8.90808e-05
1476.51	7.84964e-05	4.08688e-05	7.68013e-05
1477.47	7.65275e-05	3.30195e-05	6.54108e-05
1478.43	7.57076e-05	2.51845e-05	5.48388e-05
1479.4	7.41593e-05	1.95062e-05	4.57136e-05
1480.36	7.16403e-05	1.51476e-05	4.0389e-05
1481.33	6.82455e-05	1.07321e-05	3.89693e-05
1482.29	6.26458e-05	7.74385e-06	3.99888e-05
1483.26	5.74441e-05	5.08819e-06	4.15583e-05
1484.22	5.32605e-05	2.65948e-06	4.1879e-05
1485.18	4.7665e-05	-1.4704e-06	4.26038e-05
1486.15	4.0481e-05	-6.38946e-06	4.30453e-05
1487.11	3.83259e-05	-1.08785e-05	4.13727e-05
1488.08	3.26511e-05	-1.38846e-05	3.68314e-05
1489.04	2.61189e-05	-1.78544e-05	3.18251e-05
1490.01	2.5287e-05	-2.31296e-05	2.63612e-05
1490.97	2.2795e-05	-2.46923e-05	1.66147e-05
1491.94	1.96035e-05	-2.43488e-05	7.48498e-06
1492.9	1.92121e-05	-2.3392e-05	1.66384e-06
1493.86	2.27847e-05	-2.28354e-05	2.08666e-06
1494.83	1.92079e-05	-2.30239e-05	3.33668e-06
1495.79	1.64762e-05	-2.54599e-05	5.75614e-07
1496.76	1.366e-05	-2.99966e-05	1.70835e-06
1497.72	2.4313e-06	-3.59633e-05	8.85688e-06
1498.69	3.36277e-06	-4.44407e-05	2.01067e-05
1499.65	2.63347e-06	-4.53668e-05	3.25687e-05
1500.62	-1.07175e-06	-4.25573e-05	4.56786e-05
1501.58	-4.86525e-06	-3.8028e-05	5.77769e-05
1502.54	-8.92938e-06	-3.00208e-05	7.26497e-05
1503.51	-1.10532e-05	-2.09821e-05	9.1632e-05
1504.47	-1.1247e-05	-1.13678e-05	0.000110332
1505.44	1.76563e-06	-1.0757e-06	0.000128655
1506.4	1.91165e-05	1.20489e-05	0.000145199
1507.37	2.8426e-05	2.39305e-05	0.000159671
1508.33	3.06897e-05	3.36678e-05	0.000168751
1509.29	3.50194e-05	3.99494e-05	0.000169104
1510.26	3.97623e-05	4.47524e-05	0.000160037
1511.22	3.89655e-05	5.03026e-05	0.000148859
1512.19	3.87564e-05	5.47832e-05	0.000137233
1513.15	3.23057e-05	6.11619e-05	0.00011675
1514.12	2.86312e-05	6.41309e-05	8.7209e-05
1515.08	3.5278e-05	6.20869e-05	4.72433e-05
1516.05	4.5885e-05	5.75041e-05	-1.22e-06
1517.01	6.79548e-05	4.6995e-05	-3.85481e-05
1517.97	8.7746e-05	3.66018e-05	-5.41399e-05
1518.94	9.34908e-05	3.17563e-05	-5.11318e-05
1519.9	9.48242e-05	3.35321e-05	-4.24446e-05
1520.87	9.86789e-05	4.22134e-05	-3.59764e-05
1521.83	9.66383e-05	5.38664e-05	-3.05612e-05
1522.8	8.70167e-05	5.80188e-05	-2.02862e-05
1523.76	7.14225e-05	5.57139e-05	-8.67867e-06
1524.73	6.13774e-05	4.79533e-05	-1.46257e-06
1525.69	5.53374e-05	3.8259e-05	6.0809e-07
1526.65	4.21742e-05	3.28623e-05	5.39181e-07
1527.62	3.62451e-05	2.75262e-05	4.47409e-06
1528.58	3.44706e-05	2.38076e-05	1.02884e-05
1529.55	3.3085e-05	2.17455e-05	1.62329e-05
1530.51	3.9067e-05	2.03688e-05	2.70394e-05
1531.48	5.59163e-05	2.08424e-05	4.53857e-05
1532.44	7.5542e-05	2.49928e-05	6.6096e-05
1533.41	0.000102151	3.00122e-05	9.11846e-05
1534.37	0.000128963	3.65203e-05	0.000120703
1535.33	0.000146499	4.27459e-05	0.000150144
1536.3	0.00016335	4.42879e-05	0.000174984
1537.26	0.00016873	4.43013e-05	0.000191961
1538.23	0.000162429	4.56138e-05	0.000200358
1539.19	0.000157458	4.89215e-05	0.000198954
1540.16	0.000145776	5.42173e-05	0.000189226
1541.12	0.00012301	5.81326e-05	0.000172074
1542.08	0.000104196	5.95291e-05	0.000147031
1543.05	8.21256e-05	6.17588e-05	0.00011587
1544.01	5.54051e-05	5.99191e-05	8.48628e-05
1544.98	3.49146e-05	5.0211e-05	5.92916e-05
1545.94	9.19736e-06	3.79897e-05	4.05674e-05
1546.91	-2.14061e-05	1.85111e-05	2.90347e-05
1547.87	-5.1876e-05	-9.42656e-06	2.50503e-05
1548.84	-7.77431e-05	-3.7998e-05	3.12518e-05
1549.8	-8.9412e-05	-6.75316e-05	4.92946e-05
1550.76	-8.89261e-05	-9.36198e-05	7.29978e-05
1551.73	-7.15638e-05	-0.000114905	9.94362e-05
1552.69	-4.50272e-05	-0.000132311	0.000125532
1553.66	-1.14316e-05	-0.000145557	0.000145196
1554.62	2.99646e-05	-0.000155711	0.000153935
1555.59	5.78173e-05	-0.000162145	0.000149253
1556.55	7.72322e-05	-0.000168052	0.000132863
1557.52	9.48732e-05	-0.00016934	0.000104851
1558.48	9.7239e-05	-0.000160167	7.36447e-05
1559.44	8.61493e-05	-0.000145313	4.50382e-05
1560.41	8.31755e-05	-0.000131112	2.34522e-05
1561.37	7.02116e-05	-0.000114403	9.87729e-06
1562.34	5.97834e-05	-0.000103945	4.8331e-06
1563.3	5.29543e-05	-9.31099e-05	3.12068e-06
1564.27	4.95913e-05	-8.15005e-05	4.10067e-06
1565.23	4.69609e-05	-7.2394e-05	6.53773e-06
1566.19	3.86341e-05	-6.29383e-05	7.31933e-06
1567.16	3.55621e-05	-5.73411e-05	8.47295e-06
1568.12	3.06585e-05	-5.33007e-05	8.74788e-06
1569.09	3.1027e-05	-5.13061e-05	9.41558e-06
1570.05	3.20406e-05	-4.8645e-05	9.87193e-06
1571.02	1.92877e-05	-4.46151e-05	9.87666e-06
1571.98	8.27683e-06	-4.37947e-05	8.68111e-06
1572.95	1.49031e-06	-4.22877e-05	5.37057e-06
1573.91	-2.25282e-06	-4.18848e-05	5.20623e-06
1574.87	-1.01567e-05	-4.02017e-05	4.90075e-06
1575.84	-1.14738e-05	-3.68055e-05	3.30906e-06
1576.8	-7.25204e-06	-3.29252e-05	3.36991e-06
1577.77	-1.22552e-05	-3.1297e-05	4.24432e-06
1578.73	-1.46132e-05	-3.17869e-05	4.70813e-06
1579.7	-1.43316e-05	-2.95262e-05	4.88074e-06
1580.66	-1.35028e-05	-2.7167e-05	5.527e-06
1581.63	-1.557e-05	-2.34884e-05	6.18204e-06
1582.59	-1.54838e-05	-1.9848e-05	5.55862e-06
1583.55	-1.54482e-05	-1.5878e-05	1.69976e-06
1584.52	-1.56123e-05	-1.14142e-05	-1.65931e-06
1585.48	-1.42445e-05	-7.88647e-06	-2.85819e-06
1586.45	-1.29442e-05	-4.70694e-06	-3.54748e-06
1587.41	-1.17071e-05	-5.46754e-07	-1.56853e-06
1588.38	-9.82759e-06	5.00791e-06	2.47279e-06
1589.34	-5.93361e-06	1.06895e-05	6.65875e-06
1590.31	4.65113e-07	1.7014e-05	1.19653e-05
1591.27	5.68536e-06	2.30315e-05	2.056e-05
1592.23	6.38172e-06	2.90168e-05	2.97347e-05
1593.2	5.1805e-06	3.61991e-05	3.87669e-05
1594.16	7.34787e-06	4.35379e-05	4.563e-05
1595.13	1.09865e-05	4.94992e-05	4.64029e-05
1596.09	1.29006e-05	5.25213e-05	4.72124e-05
1597.06	1.15988e-05	5.23396e-05	5.39062e-05
1598.02	9.03986e-06	5.0224e-05	6.25537e-05
1598.98	5.1848e-06	4.72019e-05	6.82838e-05
1599.95	1.21215e-07	4.56201e-05	7.04184e-05
1600.91	-4.22103e-06	4.58023e-05	6.91046e-05
1601.88	-7.04355e-06	4.81443e-05	6.69025e-05
1602.84	-8.37844e-06	5.29588e-05	6.43368e-05
1603.81	-1.12667e-05	5.94426e-05	5.915e-05
1604.77	-1.42434e-05	6.76552e-05	5.07292e-05
1605.74	-1.31276e-05	7.69986e-05	4.09686e-05
1606.7	-8.67712e-06	8.68342e-05	3.6325e-05
1607.66	-4.4081e-06	9.69193e-05	3.74503e-05
1608.63	1.28093e-06	0.000107078	3.87118e-05
1609.59	1.32215e-05	0.000117169	4.08825e-05
1610.56	3.01599e-05	0.000128325	4.20903e-05
1611.52	5.06795e-05	0.000137776	4.20617e-05
1612.49	7.07963e-05	0.000143611	4.00359e-05
1613.45	9.04402e-05	0.000147549	3.27116e-05
1614.42	0.000111202	0.000147235	2.18967e-05
1615.38	0.000118797	0.000144207	4.46802e-06
1616.34	0.000127776	0.000138112	-1.75744e-05
1617.31	0.000139447	0.000127164	-3.85776e-05
1618.27	0.000133307	0.000111704	-5.9498e-05
1619.24	0.000117953	9.0455e-05	-7.81522e-05
1620.2	9.16955e-05	6.89597e-05	-9.03967e-05
1621.17	5.94334e-05	4.59337e-05	-9.17116e-05
1622.13	2.06213e-05	2.30338e-05	-8.33553e-05
1623.09	-1.50419e-05	1.12971e-06	-6.41412e-05
1624.06	-4.85426e-05	-1.65734e-05	-3.59772e-05
1625.02	-8.12086e-05	-2.8973e-05	-1.93564e-06
1625.99	-9.96656e-05	-3.72275e-05	3.48579e-05
1626.95	-0.00010623	-3.89393e-05	6.66987e-05
1627.92	-0.00010703	-3.46889e-05	9.11019e-05
1628.88	-0.000109095	-2.07742e-05	0.000104208
1629.85	-0.000112255	-8.82891e-07	0.000105954
1630.81	-0.000116147	2.09748e-05	9.46064e-05
1631.77	-0.000115314	4.51603e-05	7.2784e-05
1632.74	-0.000100617	6.74709e-05	5.20072e-05
1633.7	-7.41844e-05	8.14358e-05	3.71852e-05
1634.67	-3.84317e-05	8.38378e-05	2.66114e-05
1635.63	7.11126e-06	7.92196e-05	1.9346e-05
1636.6	3.97644e-05	7.06794e-05	1.6886e-05
1637.56	6.23723e-05	4.93661e-05	2.26588e-05
1638.53	7.0418e-05	2.62882e-05	2.88043e-05
1639.49	6.84531e-05	5.64812e-06	3.29639e-05
1640.45	5.75995e-05	-1.24597e-05	3.93138e-05
1641.42	2.79426e-05	-2.78087e-05	4.7987e-05
1642.38	-1.91088e-05	-4.73582e-05	5.67258e-05
1643.35	-7.42384e-05	-7.34694e-05	7.2375e-05
1644.31	-0.000134808	-0.000100682	9.39457e-05
1645.28	-0.000194566	-0.000126732	0.000111018
1646.24	-0.000242401	-0.000153149	0.000118543
1647.2	-0.000284261	-0.000176648	0.000115705
1648.17	-0.000309374	-0.000202313	0.000109281
1649.13	-0.000317583	-0.000226796	9.4874e-05
1650.1	-0.000307343	-0.000252364	7.64989e-05
1651.06	-0.00028857	-0.000274171	6.72433e-05
1652.03	-0.00025814	-0.000285435	6.74778e-05
1652.99	-0.000199391	-0.000287606	8.43856e-05
1653.96	-0.000151118	-0.000274661	0.000122301
1654.92	-0.000117564	-0.000250838	0.000170414
1655.88	-0.000100026	-0.000199165	0.000205647
1656.85	-9.25377e-05	-0.000118285	0.000223755
1657.81	-8.28995e-05	-1.63684e-05	0.000219232
1658.78	-5.54632e-05	9.1279e-05	0.000184854
1659.74	-8.72191e-07	0.000181493	0.000131092
1660.71	6.8456e-05	0.00024216	7.04787e-05
1661.67	0.000134919	0.0002753	6.20865e-06
1662.64	0.000199739	0.000286978	-6.10579e-05
1663.6	0.000248601	0.000284564	-0.000131716
1664.56	0.000273641	0.000270989	-0.000194928
1665.53	0.000277625	0.000248004	-0.000240322
1666.49	0.00025818	0.000218158	-0.000265426
1667.46	0.000217883	0.000181299	-0.000272508
1668.42	0.000165175	0.000139383	-0.00026406
1669.39	0.000110632	9.39278e-05	-0.000239194
1670.35	4.97451e-05	5.27697e-05	-0.000204926
1671.32	2.18839e-06	1.55976e-05	-0.000165257
1672.28	-3.19191e-05	-1.32565e-05	-0.000123495
1673.24	-5.63137e-05	-2.98647e-05	-7.89293e-05
1674.21	-6.56315e-05	-3.82889e-05	-3.65342e-05
1675.17	-5.6373e-05	-4.11651e-05	-1.01575e-06
1676.14	-5.11704e-05	-3.8859e-05	2.91097e-05
1677.1	-5.62955e-05	-3.84327e-05	5.50403e-05
1678.07	-5.30937e-05	-4.19619e-05	7.3954e-05
1679.03	-4.43599e-05	-4.3736e-05	8.11903e-05
1679.99	-2.60731e-05	-4.79199e-05	8.21713e-05
1680.96	-6.09803e-06	-5.16827e-05	8.47718e-05
1681.92	1.08124e-05	-5.34067e-05	9.58094e-05
1682.89	2.66547e-05	-5.73274e-05	0.000125511
1683.85	3.50199e-05	-5.73426e-05	0.000169564
1684.82	4.33971e-05	-5.03526e-05	0.000214347
1685.78	3.39076e-05	-4.08484e-05	0.000252756
1686.75	1.4448e-05	-3.68946e-05	0.000276161
1687.71	-2.12488e-06	-3.31643e-05	0.000276475
1688.67	-1.95589e-05	-3.0083e-05	0.000265251
1689.64	-4.26012e-05	-3.08602e-05	0.000250886
1690.6	-6.63391e-05	-3.40011e-05	0.000233395
1691.57	-8.27093e-05	-3.82992e-05	0.000212209
1692.53	-8.8876e-05	-4.19782e-05	0.000183954
1693.5	-8.70072e-05	-4.72492e-05	0.000153426
1694.46	-9.07393e-05	-4.99513e-05	0.000120391
1695.43	-9.17459e-05	-4.87001e-05	8.37671e-05
1696.39	-8.95651e-05	-4.26608e-05	4.99819e-05
1697.35	-9.38752e-05	-3.83313e-05	2.54079e-05
1698.32	-0.000101069	-3.77914e-05	6.99225e-06
1699.28	-0.000109112	-3.09974e-05	-1.0968e-05
1700.25	-9.0368e-05	-2.26191e-05	-1.96435e-05
1701.21	-8.64269e-05	-7.65296e-06	-2.39158e-05
1702.18	-9.299e-05	4.09125e-07	-2.50294e-05
1703.14	-8.97469e-05	5.38044e-07	-2.84106e-05
1704.1	-8.17671e-05	-2.75006e-06	-3.22199e-05
1705.07	-7.84604e-05	-7.4996e-06	-3.53057e-05
1706.03	-7.94753e-05	-1.22754e-05	-3.66292e-05
1707	-7.95269e-05	-1.74809e-05	-3.38529e-05
1707.96	-8.42567e-05	-2.07639e-05	-3.20157e-05
1708.93	-8.48126e-05	-2.46989e-05	-3.32017e-05
1709.89	-8.09136e-05	-2.63462e-05	-3.56606e-05
1710.86	-7.83412e-05	-2.5676e-05	-3.66739e-05
1711.82	-8.08096e-05	-2.43386e-05	-3.74959e-05
1712.78	-8.08087e-05	-2.47466e-05	-4.05384e-05
1713.75	-8.00887e-05	-2.58408e-05	-4.40705e-05
1714.71	-7.88657e-05	-2.72558e-05	-4.50324e-05
1715.68	-8.16383e-05	-2.81552e-05	-4.83414e-05
1716.64	-8.90133e-05	-2.80932e-05	-5.97089e-05
1717.61	-8.68733e-05	-2.98388e-05	-7.55387e-05
1718.57	-8.26213e-05	-3.05903e-05	-8.98622e-05
1719.54	-8.5458e-05	-3.13965e-05	-0.000105246
1720.5	-9.03169e-05	-3.24937e-05	-0.000129017
1721.46	-8.97634e-05	-3.37568e-05	-0.000155223
1722.43	-8.85598e-05	-3.30562e-05	-0.000175347
1723.39	-8.6119e-05	-3.02867e-05	-0.000183877
1724.36	-8.16979e-05	-2.70203e-05	-0.000179443
1725.32	-7.62941e-05	-2.42311e-05	-0.000164892
1726.29	-6.90095e-05	-2.21269e-05	-0.000141758
1727.25	-6.1324e-05	-1.84568e-05	-0.00011093
1728.22	-5.54826e-05	-1.3815e-05	-7.98791e-05
1729.18	-4.90753e-05	-9.72207e-06	-5.14242e-05
1730.14	-3.7767e-05	-6.34924e-06	-2.35489e-05
1731.11	-3.10258e-05	-2.20228e-06	1.54269e-06
1732.07	-2.88884e-05	-1.12794e-07	2.23622e-05
1733.04	-2.31618e-05	9.60231e-07	4.04201e-05
1734	-9.4535e-06	3.22951e-06	6.04139e-05
1734.97	-1.72288e-06	7.07044e-06	8.52289e-05
1735.93	-8.47463e-06	9.29075e-06	0.000113989
1736.89	-1.20688e-05	6.15759e-06	0.00014716
1737.86	-1.57237e-05	2.76146e-06	0.000183369
1738.82	-2.20487e-05	1.7407e-06	0.000215871
1739.79	-1.96074e-05	1.26011e-06	0.000237235
1740.75	-1.99055e-05	2.96279e-06	0.000239463
1741.72	-2.49483e-05	2.03837e-06	0.000222396
1742.68	-2.45273e-05	-1.21855e-06	0.000192201
1743.65	-2.36654e-05	-1.94167e-06	0.000157952
1744.61	-2.52606e-05	-1.29635e-06	0.000128179
1745.57	-2.5456e-05	-4.73022e-07	0.000106705
1746.54	-2.34192e-05	-2.57694e-07	9.24209e-05
1747.5	-2.3742e-05	8.64784e-07	8.13791e-05
1748.47	-1.9978e-05	1.00712e-06	7.38793e-05
1749.43	-2.03617e-05	8.61345e-07	6.79856e-05
1750.4	-2.36556e-05	1.20211e-06	6.06509e-05
1751.36	-1.56236e-05	1.28797e-06	5.26367e-05
1752.33	-1.27565e-05	3.71011e-06	4.5444e-05
1753.29	-1.43967e-05	3.67117e-06	4.03033e-05
1754.25	-1.34307e-05	1.74795e-06	3.49482e-05
1755.22	-1.43622e-05	9.40908e-07	3.11475e-05
1756.18	-1.40651e-05	1.39454e-07	2.84822e-05
1757.15	-1.12062e-05	4.71351e-07	2.4925e-05
1758.11	-1.40305e-05	2.15944e-06	2.1266e-05
1759.08	-1.50441e-05	1.7129e-06	1.90532e-05
1760.04	-1.50022e-05	5.2292e-07	1.7097e-05
1761	-1.46467e-05	-6.56075e-08	1.41765e-05
1761.97	-1.00824e-05	-5.1998e-07	1.14816e-05
1762.93	-1.43561e-05	1.98371e-06	9.86211e-06
1763.9	-1.67519e-05	1.61264e-06	1.11222e-05
1764.86	-1.53685e-05	2.40654e-07	1.01456e-05
1765.83	-1.49968e-05	-3.26507e-07	9.30007e-06
1766.79	-1.87187e-05	-5.18832e-07	9.74188e-06
1767.76	-1.96713e-05	-7.95596e-07	9.81753e-06
1768.72	-1.7113e-05	-1.82488e-07	9.90687e-06
1769.68	-1.84893e-05	1.26129e-06	9.20525e-06
1770.65	-1.46705e-05	-9.56158e-07	8.43061e-06
1771.61	-1.2033e-05	-2.50237e-06	7.75128e-06
1772.58	-7.12858e-06	-1.9012e-06	6.39627e-06
1773.54	-7.86796e-06	-1.82788e-07	5.85899e-06
1774.51	-1.38372e-05	-2.44971e-07	7.30923e-06
1775.47	-1.35727e-05	-2.77073e-06	7.0254e-06
1776.44	-1.30541e-05	-2.92491e-06	4.9187e-06
1777.4	-1.61466e-05	-2.23572e-06	5.22393e-06
1778.36	-1.84753e-05	-1.72258e-06	7.21918e-06
1779.33	-1.88433e-05	-1.00056e-06	7.82295e-06
1780.29	-1.6725e-05	-8.69509e-07	6.62849e-06
1781.26	-1.53252e-05	-1.16921e-06	4.36273e-06
1782.22	-1.70739e-05	-1.54674e-06	3.86926e-06
1783.19	-1.75109e-05	-2.24757e-06	5.46302e-06
1784.15	-1.72742e-05	-2.40147e-06	6.35764e-06
1785.12	-1.73374e-05	-2.10382e-06	6.5357e-06
1786.08	-1.75921e-05	-9.85962e-07	6.75658e-06
1787.04	-1.79816e-05	-6.8463e-07	6.46206e-06
1788.01	-1.75697e-05	-1.72164e-06	7.00452e-06
1788.97	-1.77863e-05	-1.47451e-06	5.89404e-06
1789.94	-1.83083e-05	-1.22085e-06	5.35304e-06
1790.9	-1.87102e-05	-2.12044e-06	6.19242e-06
1791.87	-1.77059e-05	-1.66946e-06	4.48088e-06
1792.83	-1.06546e-05	-1.2007e-06	3.39837e-06
1793.79	-1.28509e-05	3.59118e-07	2.85747e-06
1794.76	-1.69644e-05	1.75811e-07	2.92556e-06
1795.72	-1.66134e-05	-6.40952e-07	3.77188e-06
1796.69	-1.79715e-05	-2.90864e-07	4.62775e-06
1797.65	-1.90372e-05	-1.76997e-07	5.17472e-06
1798.62	-1.92297e-05	-1.18426e-08	3.91127e-06
1799.58	-1.64965e-05	-4.04795e-07	2.84813e-06
1800.55	-1.68059e-05	5.45971e-07	2.67722e-06
1801.51	-1.81852e-05	1.41359e-06	1.39592e-06
1802.47	-1.65012e-05	1.50611e-06	6.45625e-07
1803.44	-1.60442e-05	2.0052e-06	1.17713e-06
1804.4	-1.70517e-05	1.97319e-06	2.8636e-06
1805.37	-1.78006e-05	2.02904e-06	5.18303e-06
1806.33	-1.76934e-05	2.54282e-06	5.57796e-06
1807.3	-1.66307e-05	2.54063e-06	3.89163e-06
1808.26	-1.64504e-05	1.63428e-06	3.84589e-06
1809.23	-1.85652e-05	1.18327e-06	3.03378e-06
1810.19	-1.79465e-05	4.96116e-07	2.31299e-06
1811.15	-1.77947e-05	5.51516e-07	2.85225e-06
1812.12	-1.88088e-05	1.07229e-06	3.32932e-06
1813.08	-1.80065e-05	1.02437e-06	2.62489e-06
1814.05	-1.75977e-05	9.0749e-07	5.93877e-07
1815.01	-1.73919e-05	3.05358e-07	1.24806e-07
1815.98	-1.75649e-05	1.1515e-07	-3.33696e-07
1816.94	-1.69192e-05	-2.07341e-08	-7.49492e-07
1817.9	-1.60942e-05	-1.60587e-09	-4.57355e-07
1818.87	-1.75398e-05	3.85334e-07	1.12509e-06
1819.83	-1.85301e-05	3.90585e-07	2.51087e-06
1820.8	-1.82684e-05	2.01562e-07	7.95111e-07
1821.76	-1.86303e-05	5.07118e-07	-3.87898e-07
1822.73	-1.79637e-05	4.68571e-07	1.42712e-06
1823.69	-1.87286e-05	4.96885e-07	2.9208e-06
1824.66	-1.90053e-05	4.30069e-07	2.95422e-06
1825.62	-1.76494e-05	6.68146e-07	3.06128e-06
1826.58	-1.8997e-05	1.53906e-06	2.98229e-06
1827.55	-1.8785e-05	6.12413e-07	3.99318e-06
1828.51	-1.93172e-05	-5.99452e-07	5.37266e-06
1829.48	-1.76643e-05	-1.43245e-06	4.68301e-06
1830.44	-1.54505e-05	-9.09114e-07	3.89217e-06
1831.41	-1.75429e-05	1.28583e-06	3.43499e-06
1832.37	-1.84181e-05	1.3091e-06	2.84619e-06
1833.34	-1.80046e-05	5.68515e-07	2.16914e-06
1834.3	-1.80873e-05	5.6113e-07	1.40894e-06
1835.26	-1.8986e-05	8.50569e-07	1.29597e-06
1836.23	-2.06008e-05	5.74421e-07	2.1858e-06
1837.19	-2.03241e-05	-8.72609e-08	3.93624e-06
1838.16	-2.01158e-05	4.62729e-07	4.46932e-06
1839.12	-1.98198e-05	1.09167e-06	4.34912e-06
1840.09	-1.92314e-05	1.48473e-06	4.10596e-06
1841.05	-1.95023e-05	1.86444e-06	3.13717e-06
1842.01	-2.08029e-05	1.26548e-06	1.17392e-06
1842.98	-2.42608e-05	1.17283e-06	-2.04912e-07
1843.94	-2.2094e-05	1.10103e-08	-3.59146e-08
1844.91	-1.98557e-05	8.07354e-07	-4.28888e-07
1845.87	-2.13857e-05	2.56589e-06	-8.13829e-07
1846.84	-2.09892e-05	1.01131e-06	-3.89636e-07
1847.8	-2.14298e-05	2.20486e-07	-8.44717e-07
1848.77	-2.33228e-05	1.87563e-07	-3.09883e-06
1849.73	-2.40433e-05	1.74653e-07	-4.41866e-06
1850.69	-2.14123e-05	3.61017e-07	-3.65086e-06
1851.66	-1.94405e-05	8.11932e-07	-2.17422e-06
1852.62	-1.92579e-05	6.24592e-07	-5.03893e-07
1853.59	-1.9297e-05	1.40435e-07	-1.06459e-06
1854.55	-1.94346e-05	-3.2449e-07	-3.39731e-06
1855.52	-1.9364e-05	3.73947e-08	-2.90305e-06
1856.48	-1.98653e-05	6.86529e-07	-2.00495e-06
1857.45	-1.98065e-05	4.68508e-07	-2.3636e-06
1858.41	-2.08281e-05	-2.00129e-07	-2.2522e-06
1859.37	-2.21448e-05	-6.39828e-07	-7.80221e-07
1860.34	-2.16591e-05	-2.07585e-07	-1.39736e-06
1861.3	-1.94891e-05	2.85627e-07	-1.73368e-06
1862.27	-1.83817e-05	6.08592e-07	-1.39168e-06
1863.23	-1.87954e-05	1.01876e-06	-2.83373e-06
1864.2	-1.95374e-05	8.76892e-07	-3.50659e-06
1865.16	-1.99119e-05	7.53246e-07	-3.32437e-06
1866.13	-1.99325e-05	1.24863e-06	-2.86596e-06
1867.09	-1.87204e-05	9.32658e-07	-3.33428e-06
1868.05	-1.83801e-05	4.98658e-07	-5.50736e-06
1869.02	-1.75581e-05	-3.41585e-07	-5.47735e-06
1869.98	-1.73549e-05	-1.74224e-07	-3.29194e-06
1870.95	-2.03988e-05	9.45747e-07	-2.25667e-06
1871.91	-2.2043e-05	6.59482e-07	-3.96383e-06
1872.88	-2.14045e-05	4.29506e-07	-5.54884e-06
1873.84	-2.10993e-05	6.22719e-07	-4.09137e-06
1874.8	-2.06538e-05	7.15786e-07	-3.84742e-06
1875.77	-1.98172e-05	7.34459e-07	-4.22224e-06
1876.73	-1.99618e-05	8.21117e-07	-3.7624e-06
1877.7	-2.081e-05	1.28542e-06	-4.7391e-06
1878.66	-2.08135e-05	1.22982e-06	-3.55353e-06
1879.63	-2.03488e-05	9.08718e-07	-1.59051e-06
1880.59	-2.02649e-05	7.57945e-07	-3.47348e-06
1881.56	-2.01498e-05	1.27711e-06	-3.23872e-06
1882.52	-1.92931e-05	2.26512e-06	-4.24832e-07
1883.48	-1.81989e-05	2.34772e-06	4.32001e-07
1884.45	-1.73086e-05	1.22695e-06	8.60598e-07
1885.41	-1.71269e-05	9.33026e-07	8.46801e-07
1886.38	-1.68535e-05	1.60965e-06	-2.06025e-07
1887.34	-1.71731e-05	1.28791e-06	-2.13957e-07
1888.31	-1.93212e-05	8.54734e-07	2.3588e-06
1889.27	-1.82021e-05	5.2055e-07	4.79925e-06
1890.24	-1.69018e-05	1.09311e-06	3.95091e-06
1891.2	-1.76836e-05	2.0168e-06	2.66891e-06
1892.16	-1.82166e-05	1.95886e-06	2.44192e-06
1893.13	-2.04066e-05	1.5504e-06	1.37358e-06
1894.09	-2.21021e-05	1.70776e-06	4.81166e-07
1895.06	-2.15744e-05	2.08147e-06	1.10405e-06
1896.02	-2.13288e-05	2.50761e-06	1.3681e-06
1896.99	-2.1763e-05	2.81277e-06	8.0322e-07
1897.95	-2.09424e-05	2.25552e-06	1.07024e-06
1898.91	-2.00209e-05	1.42641e-06	7.10672e-07
1899.88	-2.0589e-05	1.31018e-06	-1.32354e-06
1900.84	-2.14919e-05	1.54764e-06	-2.497e-06
1901.81	-2.09798e-05	2.01493e-06	-2.03174e-06
1902.77	-2.05008e-05	2.07146e-06	-2.37713e-06
1903.74	-1.9649e-05	1.7438e-06	-2.78864e-06
1904.7	-1.89475e-05	1.50549e-06	-1.775e-06
1905.67	-2.00077e-05	1.08806e-06	-9.82051e-07
1906.63	-2.1715e-05	1.01238e-06	-2.22671e-06
1907.59	-2.19229e-05	1.06921e-06	-3.79627e-06
1908.56	-2.21241e-05	1.3559e-06	-3.45463e-06
1909.52	-2.15357e-05	1.43387e-06	-2.17365e-06
1910.49	-2.14514e-05	1.42949e-06	-9.55221e-07
1911.45	-2.25619e-05	2.07563e-06	-8.24037e-07
1912.42	-2.26291e-05	2.46108e-06	-2.014e-06
1913.38	-2.22025e-05	2.31855e-06	-1.58428e-06
1914.35	-2.18399e-05	2.52488e-06	-8.63858e-07
1915.31	-2.06908e-05	2.28703e-06	-1.89177e-06
1916.27	-2.06761e-05	2.04465e-06	-3.74451e-06
1917.24	-2.11062e-05	1.96649e-06	-3.33776e-06
1918.2	-1.85567e-05	8.84424e-07	-6.79155e-07
1919.17	-1.90473e-05	1.28827e-06	9.59468e-08
1920.13	-2.00731e-05	1.90301e-06	-1.52452e-06
1921.1	-2.00007e-05	2.1055e-06	-2.82733e-06
1922.06	-2.00638e-05	2.11364e-06	-2.17403e-06
1923.03	-1.9543e-05	1.67603e-06	-1.42997e-06
1923.99	-2.12695e-05	1.86227e-06	-3.60681e-06
1924.95	-2.12881e-05	2.29116e-06	-4.35492e-06
1925.92	-2.03297e-05	2.05285e-06	-3.05749e-06
1926.88	-2.11003e-05	1.35497e-06	-1.16831e-06
1927.85	-2.23594e-05	9.58498e-07	5.33042e-08
1928.81	-2.24132e-05	1.28511e-06	-7.47044e-07
1929.78	-2.14806e-05	1.33518e-06	-2.51312e-06
1930.74	-2.15059e-05	1.14941e-06	-3.62403e-06
1931.7	-2.06972e-05	1.19737e-06	-3.86128e-06
1932.67	-1.94932e-05	1.38166e-06	-4.84775e-06
1933.63	-1.94424e-05	1.2153e-06	-5.9908e-06
1934.6	-2.09316e-05	1.03803e-06	-4.77855e-06
1935.56	-2.14736e-05	1.03805e-06	-2.27567e-06
1936.53	-2.07178e-05	1.44406e-06	-1.10732e-06
1937.49	-2.09741e-05	1.46306e-06	-1.33062e-06
1938.46	-2.25134e-05	1.33412e-06	-1.65997e-06
1939.42	-2.1857e-05	1.79215e-06	-1.44429e-06
1940.38	-2.02901e-05	1.75409e-06	-2.11338e-06
1941.35	-2.07625e-05	1.5572e-06	-3.72109e-06
1942.31	-1.9474e-05	8.05676e-07	-3.54697e-06
1943.28	-1.8367e-05	7.0655e-07	-3.37032e-06
1944.24	-2.03299e-05	1.37828e-06	-4.28677e-06
1945.21	-2.19537e-05	1.59489e-06	-5.13641e-06
1946.17	-2.26493e-05	1.73025e-06	-4.26336e-06
1947.14	-2.1638e-05	1.98948e-06	-3.12264e-06
1948.1	-1.95307e-05	1.57632e-06	-2.27143e-06
1949.06	-1.94205e-05	8.30539e-07	-1.37145e-06
1950.03	-2.03976e-05	7.37796e-07	-1.09396e-06
1950.99	-1.94107e-05	9.38667e-07	-1.62449e-06
1951.96	-1.79368e-05	8.57759e-07	-2.97688e-06
1952.92	-1.94476e-05	1.02332e-06	-4.60254e-06
1953.89	-2.02864e-05	1.67012e-06	-5.48535e-06
1954.85	-1.87301e-05	1.7458e-06	-5.13899e-06
1955.81	-1.79866e-05	1.34059e-06	-4.50717e-06
1956.78	-1.84794e-05	1.53445e-06	-3.61644e-06
1957.74	-1.92597e-05	1.59982e-06	-3.56099e-06
1958.71	-1.94967e-05	1.92431e-06	-4.24604e-06
1959.67	-2.04688e-05	2.48396e-06	-3.22242e-06
1960.64	-2.13087e-05	2.99002e-06	-2.69678e-06
1961.6	-2.17689e-05	2.48268e-06	-5.9355e-06
1962.57	-2.28879e-05	1.4099e-06	-7.25628e-06
1963.53	-2.30797e-05	1.45307e-06	-4.1514e-06
1964.49	-2.17184e-05	1.86663e-06	-2.31657e-06
1965.46	-2.0524e-05	1.58133e-06	-2.14638e-06
1966.42	-1.95974e-05	1.0974e-06	-2.07725e-06
1967.39	-1.89472e-05	1.08184e-06	-1.51218e-06
1968.35	-1.93278e-05	2.17778e-06	-2.84261e-08
1969.32	-2.06684e-05	2.38842e-06	4.14072e-07
1970.28	-2.04084e-05	2.24482e-06	-8.41136e-07
1971.25	-1.91059e-05	2.53185e-06	-2.13357e-06
1972.21	-1.71703e-05	2.64433e-06	-8.28547e-07
1973.17	-1.61926e-05	2.46267e-06	2.96273e-07
1974.14	-1.66543e-05	1.90917e-06	4.68417e-07
1975.1	-1.80639e-05	1.25152e-06	1.6224e-06
1976.07	-2.05132e-05	9.5214e-07	2.21316e-06
1977.03	-2.29698e-05	9.54748e-07	2.96502e-06
1978	-2.22501e-05	1.35125e-06	3.53608e-06
1978.96	-2.02699e-05	2.01899e-06	2.88194e-06
1979.92	-2.06632e-05	2.0501e-06	1.36739e-06
1980.89	-2.13471e-05	1.73458e-06	1.65603e-06
1981.85	-2.0869e-05	1.39063e-06	1.78792e-06
1982.82	-2.06328e-05	8.96843e-07	5.26553e-07
1983.78	-2.07996e-05	4.56667e-07	-5.50894e-07
1984.75	-2.07202e-05	3.42247e-07	-8.53368e-07
1985.71	-2.06805e-05	6.79765e-07	-8.34683e-08
1986.68	-2.04018e-05	1.44548e-06	8.97576e-07
1987.64	-1.97438e-05	1.95946e-06	-1.96486e-07
1988.6	-2.12136e-05	1.70952e-06	1.99711e-07
1989.57	-2.23093e-05	1.69326e-06	4.20412e-08
1990.53	-2.23091e-05	2.03261e-06	-1.02239e-06
1991.5	-2.07432e-05	1.85232e-06	4.89364e-07
1992.46	-1.74139e-05	1.38906e-06	1.85874e-06
1993.43	-1.69188e-05	1.84699e-06	2.26616e-07
1994.39	-1.84802e-05	2.17058e-06	-1.04455e-06
1995.36	-1.81258e-05	2.28884e-06	-6.94375e-07
1996.32	-1.77048e-05	2.59093e-06	-7.32628e-07
1997.28	-1.96116e-05	2.866e-06	-8.23084e-07
1998.25	-1.9841e-05	2.69515e-06	1.60012e-06
1999.21	-1.90143e-05	2.73286e-06	1.99957e-06
2000.18	-2.00402e-05	2.91332e-06	-1.08949e-06
2001.14	-2.09155e-05	3.0425e-06	-2.42315e-06
2002.11	-2.0593e-05	3.58244e-06	-1.97289e-06
2003.07	-2.02884e-05	3.66875e-06	-4.60728e-06
2004.04	-2.08912e-05	3.21006e-06	-7.07769e-06
2005	-2.08322e-05	2.7451e-06	-6.72074e-06
2005.96	-2.01324e-05	2.40685e-06	-6.04174e-06
2006.93	-2.0323e-05	2.2285e-06	-4.97849e-06
2007.89	-2.09084e-05	1.87997e-06	-2.89498e-06
2008.86	-2.09291e-05	2.0327e-06	-1.55669e-06
2009.82	-1.92746e-05	2.69767e-06	-1.94674e-06
2010.79	-1.82915e-05	2.85493e-06	-2.73324e-06
2011.75	-1.88166e-05	2.48013e-06	-3.77927e-06
2012.71	-1.96026e-05	2.81085e-06	-3.96579e-06
2013.68	-2.12078e-05	3.14544e-06	-3.6923e-06
2014.64	-2.24106e-05	2.76834e-06	-3.23064e-06
2015.61	-2.08272e-05	2.70403e-06	-1.48152e-06
2016.57	-1.78371e-05	2.98885e-06	-2.46056e-07
2017.54	-1.65533e-05	2.83675e-06	-2.01144e-06
2018.5	-1.93032e-05	3.00961e-06	-2.57291e-06
2019.47	-2.19435e-05	3.6082e-06	-7.71939e-07
2020.43	-2.13502e-05	3.923e-06	-8.19882e-07
2021.39	-1.8355e-05	3.48737e-06	-2.20709e-06
2022.36	-1.66081e-05	3.09507e-06	-2.39504e-06
2023.32	-1.50456e-05	3.16997e-06	-2.18241e-06
2024.29	-1.57726e-05	3.5001e-06	-2.56262e-06
2025.25	-1.85585e-05	3.2287e-06	-3.27328e-06
2026.22	-2.07449e-05	2.95829e-06	-3.69969e-06
2027.18	-1.98752e-05	3.84115e-06	-1.01161e-06
2028.15	-1.79188e-05	4.60256e-06	1.11379e-06
2029.11	-1.68782e-05	4.6517e-06	-4.57194e-07
2030.07	-1.8403e-05	4.78572e-06	-2.39633e-06
2031.04	-2.1076e-05	4.58899e-06	-1.90422e-06
2032	-2.07751e-05	4.0421e-06	-1.358e-06
2032.97	-1.87263e-05	3.62756e-06	-2.01162e-06
2033.93	-1.81518e-05	3.5089e-06	-1.89145e-06
2034.9	-1.8856e-05	3.62065e-06	-2.67927e-06
2035.86	-1.84343e-05	3.63827e-06	-3.66021e-06
2036.82	-1.79433e-05	3.86653e-06	-2.20743e-06
2037.79	-1.76706e-05	4.5497e-06	-1.74327e-06
2038.75	-1.81875e-05	4.59711e-06	-3.46219e-06
2039.72	-1.87167e-05	4.14213e-06	-3.03178e-06
2040.68	-1.78548e-05	3.9502e-06	-8.70995e-07
2041.65	-1.71446e-05	3.62349e-06	-5.0172e-07
2042.61	-1.79896e-05	3.26584e-06	-1.84049e-06
2043.58	-1.73997e-05	3.10179e-06	-2.42028e-06
2044.54	-1.59932e-05	3.02908e-06	-1.54319e-06
2045.5	-1.49013e-05	2.71129e-06	-1.78038e-06
2046.47	-1.53675e-05	2.74592e-06	-3.71568e-06
2047.43	-1.69629e-05	3.09108e-06	-4.91036e-06
2048.4	-1.69441e-05	3.35485e-06	-5.58841e-06
2049.36	-1.67699e-05	3.80633e-06	-6.39974e-06
2050.33	-1.80445e-05	4.10736e-06	-6.129e-06
2051.29	-1.81784e-05	3.85335e-06	-5.96137e-06
2052.26	-1.68723e-05	3.30293e-06	-6.14345e-06
2053.22	-1.46382e-05	3.15026e-06	-5.43041e-06
2054.18	-1.30919e-05	3.47593e-06	-4.88116e-06
2055.15	-1.3148e-05	3.27734e-06	-4.53103e-06
2056.11	-1.27363e-05	2.65547e-06	-4.68415e-06
2057.08	-1.22028e-05	2.28618e-06	-6.41474e-06
2058.04	-1.33642e-05	2.33306e-06	-8.00619e-06
2059.01	-1.43558e-05	2.93169e-06	-8.36379e-06
2059.97	-1.41029e-05	3.5233e-06	-7.95093e-06
2060.94	-1.35798e-05	3.40863e-06	-7.7243e-06
2061.9	-1.43529e-05	3.04748e-06	-8.3262e-06
2062.86	-1.57046e-05	2.83726e-06	-8.50576e-06
2063.83	-1.5133e-05	3.05787e-06	-7.23635e-06
2064.79	-1.4019e-05	3.24092e-06	-5.97275e-06
2065.76	-1.31879e-05	3.21067e-06	-5.44261e-06
2066.72	-1.47585e-05	3.20432e-06	-6.2564e-06
2067.69	-1.64158e-05	3.15002e-06	-7.18924e-06
2068.65	-1.58584e-05	3.74333e-06	-7.18551e-06
2069.61	-1.51228e-05	4.37339e-06	-6.83841e-06
2070.58	-1.36575e-05	4.34163e-06	-6.24269e-06
2071.54	-1.27614e-05	3.81505e-06	-4.74461e-06
2072.51	-1.40867e-05	3.38167e-06	-4.16897e-06
2073.47	-1.42977e-05	3.70764e-06	-3.83602e-06
2074.44	-1.49609e-05	4.02985e-06	-2.72301e-06
2075.4	-1.62451e-05	3.3746e-06	-2.67455e-06
2076.37	-1.58855e-05	2.68048e-06	-5.13184e-06
2077.33	-1.50828e-05	2.77476e-06	-6.55491e-06
2078.29	-1.47482e-05	3.47514e-06	-5.22678e-06
2079.26	-1.23687e-05	3.56617e-06	-4.41722e-06
2080.22	-9.45546e-06	3.09169e-06	-5.32574e-06
2081.19	-1.01508e-05	3.1615e-06	-6.48604e-06
2082.15	-1.11683e-05	3.7142e-06	-5.7625e-06
2083.12	-1.25948e-05	3.95691e-06	-4.48527e-06
2084.08	-1.4116e-05	3.69523e-06	-3.52364e-06
2085.05	-1.42143e-05	2.80388e-06	-3.26355e-06
2086.01	-1.37691e-05	2.83144e-06	-3.15292e-06
2086.97	-1.26146e-05	3.53546e-06	-2.27825e-06
2087.94	-1.15592e-05	3.79219e-06	-1.08053e-06
2088.9	-1.17645e-05	4.03086e-06	-2.64005e-07
2089.87	-1.11702e-05	3.97518e-06	-1.35956e-06
2090.83	-1.18108e-05	4.23055e-06	-3.38219e-06
2091.8	-1.42042e-05	4.72101e-06	-4.55405e-06
2092.76	-1.52596e-05	4.75395e-06	-4.47131e-06
2093.72	-1.49158e-05	4.82204e-06	-3.87178e-06
2094.69	-1.34349e-05	4.85698e-06	-3.79318e-06
2095.65	-1.21835e-05	4.51564e-06	-4.85707e-06
2096.62	-1.1175e-05	3.89196e-06	-5.12388e-06
2097.58	-1.19752e-05	4.26683e-06	-4.96038e-06
2098.55	-1.33444e-05	5.72971e-06	-5.34922e-06
2099.51	-1.21186e-05	5.94899e-06	-5.62254e-06
2100.48	-1.01441e-05	4.99045e-06	-5.16192e-06
2101.44	-9.69585e-06	5.03842e-06	-5.42885e-06
2102.4	-1.07718e-05	5.35034e-06	-5.80192e-06
2103.37	-1.21252e-05	5.13308e-06	-5.22019e-06
2104.33	-1.38757e-05	5.11785e-06	-5.90935e-06
2105.3	-1.41016e-05	4.90951e-06	-5.77709e-06
2106.26	-1.30938e-05	5.05763e-06	-3.99786e-06
2107.23	-1.1369e-05	5.33278e-06	-3.36172e-06
2108.19	-1.0121e-05	5.11126e-06	-4.24554e-06
2109.16	-1.28182e-05	5.0707e-06	-6.0274e-06
2110.12	-1.5563e-05	5.29871e-06	-7.40672e-06
2111.08	-1.40864e-05	5.40583e-06	-6.12883e-06
2112.05	-1.31635e-05	5.70388e-06	-2.65961e-06
2113.01	-1.47902e-05	6.2258e-06	-1.02605e-06
2113.98	-1.40934e-05	6.27125e-06	-1.45359e-06
2114.94	-1.18123e-05	5.84689e-06	-1.11341e-06
2115.91	-1.13028e-05	5.41925e-06	-1.77512e-06
2116.87	-1.06453e-05	4.78256e-06	-2.12499e-06
2117.83	-1.10227e-05	4.33492e-06	-6.39998e-07
2118.8	-1.16538e-05	5.09084e-06	-9.0916e-08
2119.76	-1.02294e-05	6.44594e-06	-9.4466e-07
2120.73	-8.70946e-06	6.59918e-06	-1.44661e-06
2121.69	-9.19459e-06	5.30707e-06	-1.58622e-06
2122.66	-1.09595e-05	4.28238e-06	2.45601e-07
2123.62	-1.05443e-05	4.55849e-06	6.08364e-07
2124.59	-9.63486e-06	4.73946e-06	-1.01847e-06
2125.55	-8.57955e-06	4.3906e-06	-1.41166e-06
2126.51	-8.78796e-06	4.40828e-06	-8.78711e-08
2127.48	-1.10579e-05	5.25824e-06	2.69765e-07
2128.44	-1.25812e-05	5.76569e-06	-4.13271e-07
2129.41	-1.13544e-05	5.75069e-06	-2.17688e-07
2130.37	-1.06328e-05	5.89773e-06	8.66701e-07
2131.34	-1.17378e-05	6.35128e-06	1.15609e-06
2132.3	-1.38315e-05	6.56559e-06	9.14329e-07
2133.27	-1.52091e-05	6.07644e-06	8.47832e-07
2134.23	-1.53912e-05	5.70231e-06	1.99965e-06
2135.19	-1.66407e-05	6.15504e-06	2.7902e-06
2136.16	-1.72838e-05	6.63338e-06	1.90614e-06
2137.12	-1.55875e-05	5.78953e-06	2.5218e-06
2138.09	-1.45235e-05	5.06383e-06	3.60296e-06
2139.05	-1.36304e-05	5.66413e-06	2.54502e-06
2140.02	-1.26563e-05	6.15325e-06	9.15216e-07
2140.98	-1.26815e-05	6.26396e-06	2.89814e-07
2141.95	-1.16281e-05	6.05189e-06	-6.82601e-07
2142.91	-9.62994e-06	5.6589e-06	1.48861e-07
2143.87	-7.66784e-06	5.3482e-06	1.2115e-06
2144.84	-6.87925e-06	5.25601e-06	8.37842e-08
2145.8	-9.69294e-06	5.23561e-06	-1.19816e-06
2146.77	-1.17848e-05	5.46235e-06	-3.13811e-06
2147.73	-1.03554e-05	5.66339e-06	-4.27589e-06
2148.7	-9.27326e-06	5.67425e-06	-3.53276e-06
2149.66	-9.92786e-06	6.19215e-06	-2.80145e-06
2150.62	-1.10031e-05	6.42044e-06	-2.9928e-06
2151.59	-1.17776e-05	6.01163e-06	-4.31202e-06
2152.55	-1.10619e-05	5.84996e-06	-4.36638e-06
2153.52	-9.90512e-06	6.51262e-06	-4.04591e-06
2154.48	-1.17203e-05	7.32495e-06	-4.15486e-06
2155.45	-1.25783e-05	7.12755e-06	-2.50131e-06
2156.41	-1.14029e-05	6.25749e-06	-2.22949e-06
2157.38	-1.24284e-05	5.88446e-06	-3.09554e-06
2158.34	-1.54266e-05	5.46407e-06	-1.85663e-06
2159.3	-1.56544e-05	5.2032e-06	4.0438e-07
2160.27	-1.46808e-05	5.26748e-06	-4.64719e-07
2161.23	-1.37637e-05	5.36726e-06	-2.20516e-06
2162.2	-1.18399e-05	5.26968e-06	-1.66263e-06
2163.16	-9.89705e-06	5.39583e-06	-1.70346e-06
2164.13	-9.22416e-06	4.9755e-06	-1.92022e-06
2165.09	-9.82284e-06	4.63151e-06	-1.21054e-06
2166.06	-1.11386e-05	4.78589e-06	1.65275e-08
2167.02	-1.19637e-05	5.02581e-06	1.63382e-06
2167.98	-1.17109e-05	5.04112e-06	2.65278e-06
2168.95	-1.19805e-05	5.24705e-06	8.19306e-08
2169.91	-1.14015e-05	6.10226e-06	-2.49828e-06
2170.88	-1.08129e-05	6.68557e-06	-1.38549e-06
2171.84	-1.1857e-05	5.93778e-06	-6.10896e-07
2172.81	-1.2377e-05	5.90469e-06	-1.45547e-06
2173.77	-1.14036e-05	6.13055e-06	-4.00041e-08
2174.73	-1.11638e-05	5.52521e-06	9.37136e-08
2175.7	-1.17239e-05	5.77352e-06	-1.17683e-06
2176.66	-1.28616e-05	6.25786e-06	-5.07499e-07
2177.63	-1.31354e-05	5.75644e-06	4.40844e-07
2178.59	-1.20814e-05	5.72277e-06	1.1067e-06
2179.56	-1.15907e-05	6.01956e-06	3.48625e-06
2180.52	-1.21047e-05	5.99578e-06	4.67397e-06
2181.49	-1.14236e-05	5.32139e-06	3.91952e-06
2182.45	-1.17703e-05	4.30785e-06	2.41237e-06
2183.41	-1.1886e-05	4.40009e-06	6.39717e-07
2184.38	-1.0664e-05	5.2395e-06	1.39508e-06
2185.34	-1.09114e-05	5.38597e-06	7.22161e-07
2186.31	-1.33263e-05	5.48311e-06	-1.93271e-06
2187.27	-1.42902e-05	5.60988e-06	-8.84569e-07
2188.24	-1.33188e-05	5.1035e-06	5.63196e-07
2189.2	-1.25358e-05	4.57036e-06	1.44695e-06
2190.17	-1.15532e-05	4.82751e-06	3.10887e-06
2191.13	-1.08369e-05	5.16089e-06	2.27992e-07
2192.09	-1.12853e-05	4.76041e-06	-2.16207e-06
2193.06	-1.08178e-05	4.5516e-06	-1.48323e-07
2194.02	-1.04406e-05	4.35573e-06	8.24565e-07
2194.99	-1.12511e-05	4.86213e-06	-2.31119e-07
2195.95	-1.15515e-05	5.90108e-06	-9.88265e-07
2196.92	-9.94739e-06	6.19997e-06	-1.11089e-06
2197.88	-9.76188e-06	5.91357e-06	-2.76766e-07
2198.85	-1.01988e-05	5.40211e-06	-1.07275e-06
2199.81	-1.07099e-05	4.91008e-06	-2.10019e-06
2200.77	-1.15373e-05	5.16195e-06	-8.87128e-07
2201.74	-1.13031e-05	6.34366e-06	-1.5918e-07
2202.7	-1.11165e-05	6.54665e-06	1.41668e-07
2203.67	-1.05523e-05	5.92364e-06	6.91878e-07
2204.63	-9.86329e-06	5.51041e-06	-5.26502e-07
2205.6	-1.03066e-05	5.23108e-06	-1.64366e-06
2206.56	-1.03891e-05	5.29653e-06	-8.61523e-07
2207.52	-1.10822e-05	5.21134e-06	6.23882e-07
2208.49	-1.3144e-05	5.22159e-06	2.81008e-06
2209.45	-1.33961e-05	5.61429e-06	2.90936e-06
2210.42	-1.14372e-05	5.47403e-06	1.1916e-06
2211.38	-9.2142e-06	5.02745e-06	1.84016e-06
2212.35	-9.23818e-06	4.96678e-06	3.04442e-06
2213.31	-1.08398e-05	4.91483e-06	3.14733e-06
2214.28	-1.07362e-05	5.0878e-06	4.10848e-06
2215.24	-9.83042e-06	5.00523e-06	4.62378e-06
2216.2	-1.03042e-05	5.05496e-06	4.21288e-06
2217.17	-1.142e-05	5.93435e-06	3.61792e-06
2218.13	-1.0799e-05	6.22371e-06	1.96109e-06
2219.1	-8.28198e-06	5.93574e-06	8.15771e-07
2220.06	-7.80828e-06	5.40352e-06	1.58316e-06
2221.03	-7.6901e-06	5.24322e-06	2.87519e-06
2221.99	-7.72295e-06	5.93471e-06	2.98209e-06
2222.96	-8.76804e-06	6.21439e-06	3.35385e-06
2223.92	-1.02152e-05	5.76572e-06	3.97623e-06
2224.88	-9.86637e-06	5.30939e-06	2.85837e-06
2225.85	-9.79753e-06	4.60069e-06	1.65548e-06
2226.81	-9.98828e-06	4.50718e-06	3.23634e-06
2227.78	-8.87319e-06	4.78671e-06	3.18434e-06
2228.74	-7.235e-06	5.19366e-06	4.25701e-07
2229.71	-6.78022e-06	5.21263e-06	-7.41045e-07
2230.67	-7.29465e-06	4.54898e-06	-4.61475e-07
2231.63	-8.1228e-06	3.69345e-06	-4.57843e-07
2232.6	-9.91104e-06	3.30104e-06	1.1528e-06
2233.56	-1.22663e-05	3.00356e-06	1.84556e-06
2234.53	-1.23482e-05	3.22557e-06	1.87872e-06
2235.49	-1.05942e-05	4.01206e-06	1.85473e-06
2236.46	-1.05566e-05	4.81551e-06	-6.22219e-07
2237.42	-1.08014e-05	4.96058e-06	-1.92126e-06
2238.39	-9.36143e-06	4.13701e-06	-1.02218e-06
2239.35	-7.38752e-06	3.54226e-06	-1.17855e-06
2240.31	-6.98135e-06	4.1901e-06	-2.02316e-06
2241.28	-1.00458e-05	4.67633e-06	-1.90629e-06
2242.24	-1.17974e-05	4.43895e-06	-1.45084e-06
2243.21	-9.57649e-06	4.50268e-06	-4.14814e-07
2244.17	-7.62509e-06	4.22786e-06	7.05331e-10
2245.14	-8.07533e-06	3.9919e-06	-1.32904e-06
2246.1	-9.03416e-06	4.05625e-06	-1.99435e-06
2247.07	-1.03547e-05	4.45698e-06	-2.40978e-06
2248.03	-1.06517e-05	4.88572e-06	-1.30396e-06
2248.99	-8.94217e-06	4.22735e-06	-2.50092e-07
2249.96	-7.84836e-06	3.34369e-06	-7.76348e-07
2250.92	-8.02315e-06	3.42755e-06	-1.63237e-06
2251.89	-8.20009e-06	4.11386e-06	-5.04277e-07
2252.85	-8.42713e-06	4.57015e-06	-1.99124e-07
2253.82	-7.59995e-06	4.16918e-06	-2.4968e-06
2254.78	-6.80219e-06	3.39181e-06	-3.88969e-06
2255.75	-7.01523e-06	3.70529e-06	-2.78842e-06
2256.71	-7.72539e-06	3.87908e-06	-1.14367e-06
2257.67	-8.41668e-06	3.89298e-06	6.132e-07
2258.64	-8.37004e-06	3.84697e-06	1.68799e-06
2259.6	-9.84839e-06	3.32483e-06	1.89551e-06
2260.57	-1.12946e-05	3.0896e-06	1.45551e-06
2261.53	-1.01848e-05	3.25125e-06	-4.58706e-07
2262.5	-7.52193e-06	3.29141e-06	-8.0394e-07
2263.46	-7.03181e-06	3.5319e-06	-1.09221e-07
2264.42	-8.65343e-06	3.69415e-06	-3.98601e-07
2265.39	-8.72132e-06	4.16467e-06	6.11741e-07
2266.35	-5.58104e-06	5.16579e-06	1.3664e-06
2267.32	-5.5647e-06	6.11684e-06	1.38995e-07
2268.28	-8.56486e-06	5.93672e-06	-1.97473e-06
2269.25	-7.81788e-06	5.19814e-06	-2.56635e-06
2270.21	-6.04496e-06	4.40571e-06	-1.8657e-06
2271.18	-5.57141e-06	3.90002e-06	-1.80163e-06
2272.14	-7.27906e-06	3.91287e-06	-1.72756e-06
2273.1	-9.57925e-06	4.23935e-06	-1.05135e-06
2274.07	-1.01088e-05	4.70544e-06	-1.8747e-07
2275.03	-9.51705e-06	4.88041e-06	1.36423e-07
2276	-8.39003e-06	4.89837e-06	-7.61104e-07
2276.96	-7.27338e-06	4.52526e-06	-1.98993e-06
2277.93	-5.95904e-06	3.81876e-06	-2.14966e-06
2278.89	-6.24989e-06	3.45818e-06	-1.84622e-06
2279.86	-8.36171e-06	3.2062e-06	-2.50935e-06
2280.82	-8.51556e-06	2.64915e-06	-4.25987e-06
2281.78	-9.44051e-06	2.24025e-06	-4.74571e-06
2282.75	-1.12668e-05	2.11076e-06	-3.66124e-06
2283.71	-1.22688e-05	1.92759e-06	-2.52994e-06
2284.68	-1.08364e-05	2.08011e-06	-1.24999e-06
2285.64	-9.53367e-06	2.36132e-06	-3.21166e-07
2286.61	-8.0699e-06	2.71798e-06	1.43207e-06
2287.57	-7.99846e-06	3.14462e-06	3.6156e-06
2288.53	-7.84287e-06	4.21526e-06	3.77186e-06
2289.5	-6.21965e-06	5.40325e-06	1.72764e-06
2290.46	-6.54257e-06	5.35323e-06	1.33838e-06
2291.43	-6.04753e-06	5.4686e-06	2.52964e-06
2292.39	-4.99424e-06	4.85305e-06	1.84528e-06
2293.36	-3.38221e-06	5.0607e-06	5.25028e-08
2294.32	-1.80118e-06	5.74043e-06	-6.05655e-07
2295.29	-1.11202e-06	5.70732e-06	-2.20809e-06
2296.25	-6.46571e-07	6.52485e-06	-4.32182e-06
2297.21	-4.30602e-06	5.82733e-06	-4.90387e-06
2298.18	-2.96469e-06	7.39927e-06	-4.71055e-06
2299.14	-2.99885e-06	7.4326e-06	-3.79319e-06
2300.11	-1.3536e-06	7.99701e-06	-4.45545e-06
2301.07	-2.59351e-06	7.97143e-06	-5.77595e-06
2302.04	-4.60915e-06	8.09363e-06	-5.38607e-06
2303	-2.19192e-06	9.20628e-06	-4.49149e-06
2303.97	-1.6596e-06	7.75922e-06	-3.51839e-06
2304.93	1.19339e-06	9.42243e-06	-3.22676e-06
2305.89	-1.35078e-06	9.38481e-06	-3.66131e-06
2306.86	2.11897e-06	1.10876e-05	-2.34885e-06
2307.82	2.43919e-06	1.07602e-05	-2.30244e-06
2308.79	5.44565e-06	1.22488e-05	-5.92254e-06
2309.75	5.92011e-06	1.2199e-05	-7.41688e-06
2310.72	6.67903e-06	1.1602e-05	-6.79644e-06
2311.68	7.4021e-06	1.22163e-05	-5.48299e-06
2312.64	4.6204e-06	1.0924e-05	-2.78387e-06
2313.61	5.23567e-06	1.24239e-05	-3.04469e-06
2314.57	1.56192e-06	9.37551e-06	-4.15575e-06
2315.54	3.95032e-06	7.38194e-06	-3.44768e-06
2316.5	1.98213e-06	5.61254e-06	-9.75943e-07
2317.47	-2.63298e-06	5.87944e-06	-5.50783e-08
2318.43	-5.89737e-06	6.08138e-06	-1.99287e-06
2319.4	-3.37146e-06	7.31267e-06	-2.36733e-06
2320.36	-4.22036e-06	7.38497e-06	-8.71636e-07
2321.32	-6.03712e-07	6.61409e-06	-2.33e-06
2322.29	2.92793e-07	5.70779e-06	-4.10703e-06
2323.25	-7.19836e-06	4.02793e-06	-3.65397e-06
2324.22	-1.50189e-05	1.65283e-06	-1.91242e-06
2325.18	-1.66743e-05	-6.67917e-07	-8.93348e-07
2326.15	-1.42587e-05	-4.98644e-07	-1.40568e-06
2327.11	-1.72896e-05	-2.39584e-06	-1.58805e-06
2328.08	-2.10667e-05	-2.71894e-06	-6.43058e-07
2329.04	-2.62855e-05	-9.71059e-07	-1.00361e-06
2330	-2.49299e-05	-5.91539e-07	-3.19851e-06
2330.97	-2.08528e-05	-3.78581e-06	-2.6389e-06
2331.93	-2.28646e-05	-4.99463e-06	1.34139e-06
2332.9	-3.14854e-05	-5.41385e-06	4.03645e-06
2333.86	-2.93223e-05	-7.02379e-06	5.76741e-06
2334.83	-2.26796e-05	-1.05235e-05	6.71437e-06
2335.79	-2.68537e-05	-8.62736e-06	5.04362e-06
2336.76	-3.23531e-05	-4.26324e-06	3.64496e-06
2337.72	-2.57246e-05	-6.69007e-06	3.50843e-06
2338.68	-2.1072e-05	-7.58103e-06	3.30014e-06
2339.65	-2.61393e-05	-2.61971e-06	3.02998e-06
2340.61	-2.44561e-05	-1.26044e-06	3.19405e-06
2341.58	-1.70749e-05	-3.07048e-06	3.30307e-06
2342.54	-1.31324e-05	8.6996e-07	1.33425e-06
2343.51	-3.68925e-06	6.59951e-06	-1.06195e-06
2344.47	5.72363e-06	9.40754e-06	-1.55284e-06
2345.43	1.20745e-05	1.36217e-05	-1.4221e-06
2346.4	1.74337e-05	1.66786e-05	-1.89851e-06
2347.36	1.84687e-05	1.99937e-05	-4.3012e-06
2348.33	1.37861e-05	1.8999e-05	-4.9355e-06
2349.29	1.38876e-05	1.96307e-05	-4.87041e-06
2350.26	1.76182e-05	2.3776e-05	-6.14371e-06
2351.22	1.44311e-05	1.95259e-05	-5.22923e-06
2352.19	8.82922e-06	1.20489e-05	-2.83953e-06
2353.15	2.32954e-06	5.11608e-06	1.01213e-06
2354.11	-3.2921e-07	6.73174e-08	3.66761e-06
2355.08	-4.62498e-06	-1.66976e-06	3.8645e-06
2356.04	-1.52234e-05	-3.78882e-06	5.3912e-06
2357.01	-2.43093e-05	-6.58698e-06	5.62413e-06
2357.97	-3.08282e-05	-9.79108e-06	4.06573e-06
2358.94	-3.36908e-05	-1.21375e-05	3.24232e-06
2359.9	-3.46541e-05	-1.30957e-05	2.65201e-06
2360.87	-3.47213e-05	-1.34014e-05	2.71178e-06
2361.83	-3.36944e-05	-1.33845e-05	3.71291e-06
2362.79	-3.34558e-05	-1.09791e-05	5.7003e-06
2363.76	-3.29941e-05	-9.3519e-06	6.09552e-06
2364.72	-3.17471e-05	-8.61009e-06	5.02109e-06
2365.69	-3.09752e-05	-7.7909e-06	5.4066e-06
2366.65	-2.81235e-05	-7.46308e-06	5.08935e-06
2367.62	-2.33478e-05	-7.08931e-06	3.87209e-06
2368.58	-1.838e-05	-5.8783e-06	2.8736e-06
2369.54	-1.4066e-05	-4.13462e-06	3.2678e-06
2370.51	-1.14568e-05	-2.16022e-06	3.96555e-06
2371.47	-8.71007e-06	3.53864e-07	3.41825e-06
2372.44	-3.52885e-06	3.01722e-06	4.08719e-06
2373.4	2.09394e-06	5.54162e-06	3.94313e-06
2374.37	6.08127e-06	7.94804e-06	1.86117e-06
2375.33	7.03994e-06	9.66612e-06	1.20529e-06
2376.3	9.09406e-06	1.0599e-05	2.08157e-07
2377.26	1.18964e-05	1.12717e-05	-2.2479e-06
2378.22	1.2799e-05	1.08383e-05	-2.24675e-06
2379.19	1.09999e-05	9.54262e-06	7.94233e-09
2380.15	9.15621e-06	8.11596e-06	4.32093e-07
2381.12	6.86258e-06	6.49694e-06	-2.33262e-06
2382.08	3.97726e-06	3.83903e-06	-4.77115e-06
2383.05	2.42862e-06	1.40353e-06	-5.57077e-06
2384.01	8.44515e-07	1.65235e-07	-6.1106e-06
2384.98	-1.79054e-06	-1.12096e-06	-6.53333e-06
2385.94	-2.59557e-06	-2.51549e-06	-8.01358e-06
2386.9	-1.91001e-06	-3.46742e-06	-9.70309e-06
2387.87	-1.56348e-06	-3.51819e-06	-8.06994e-06
2388.83	-1.31221e-06	-3.00339e-06	-6.06674e-06
2389.8	-2.10334e-06	-3.07037e-06	-6.45038e-06
2390.76	-3.81175e-06	-3.27987e-06	-7.97056e-06
2391.73	-3.42705e-06	-3.38381e-06	-7.4502e-06
2392.69	-9.64963e-07	-3.13359e-06	-4.81134e-06
2393.66	-3.33205e-08	-3.69782e-06	-5.08748e-06
2394.62	-1.07726e-06	-4.42028e-06	-7.90011e-06
2395.58	-2.09543e-06	-4.6069e-06	-9.11494e-06
2396.55	-3.38075e-06	-4.12791e-06	-6.79604e-06
2397.51	-4.67656e-06	-3.68399e-06	-4.15769e-06
2398.48	-4.21961e-06	-3.50623e-06	-3.994e-06
2399.44	-2.98654e-06	-3.61246e-06	-5.12072e-06
2400.41	-1.48896e-06	-3.59018e-06	-5.30277e-06
2401.37	-1.28525e-06	-3.61229e-06	-5.97108e-06
2402.33	-2.83479e-06	-3.653e-06	-7.128e-06
2403.3	-4.24224e-06	-4.10676e-06	-7.82119e-06
2404.26	-4.82948e-06	-4.10194e-06	-6.02589e-06
2405.23	-4.61395e-06	-3.40069e-06	-4.30121e-06
2406.19	-2.92479e-06	-3.6463e-06	-4.78978e-06
2407.16	-1.1705e-06	-3.86128e-06	-6.28e-06
2408.12	-1.62664e-06	-3.5018e-06	-7.09656e-06
2409.09	-3.13513e-06	-3.39681e-06	-6.41318e-06
2410.05	-4.50687e-06	-3.532e-06	-3.91711e-06
2411.01	-4.06849e-06	-3.75622e-06	-4.40821e-06
2411.98	-2.77269e-06	-3.925e-06	-7.70566e-06
2412.94	-2.38675e-06	-4.19422e-06	-6.50603e-06
2413.91	-1.81586e-06	-4.74408e-06	-2.82667e-06
2414.87	-1.37884e-06	-4.62405e-06	-4.00377e-06
2415.84	-1.65699e-06	-4.6434e-06	-6.14937e-06
2416.8	-2.21555e-06	-4.8994e-06	-7.34223e-06
2417.77	-3.27597e-06	-4.75602e-06	-8.33046e-06
2418.73	-3.22689e-06	-4.33271e-06	-7.30385e-06
2419.69	-2.27208e-06	-4.8861e-06	-5.09261e-06
2420.66	-2.09736e-06	-5.79736e-06	-5.14213e-06
2421.62	-1.28684e-06	-5.43208e-06	-6.80886e-06
2422.59	-8.22031e-07	-4.99742e-06	-6.65956e-06
2423.55	-9.66801e-07	-5.16091e-06	-4.36103e-06
2424.52	-5.08854e-07	-4.68075e-06	-3.15206e-06
2425.48	-1.2398e-06	-4.58478e-06	-4.40384e-06
2426.44	-3.24383e-06	-4.82643e-06	-5.21029e-06
2427.41	-3.39033e-06	-5.00865e-06	-4.09234e-06
2428.37	-2.49031e-06	-5.47348e-06	-4.4906e-06
2429.34	-5.23322e-07	-5.83325e-06	-4.83932e-06
2430.3	1.60785e-07	-5.26654e-06	-3.46031e-06
2431.27	-1.59544e-06	-4.71935e-06	-2.78574e-06
2432.23	-4.26144e-06	-4.61788e-06	-3.43094e-06
2433.2	-5.77978e-06	-4.29163e-06	-5.14879e-06
2434.16	-6.20085e-06	-4.52708e-06	-6.23696e-06
2435.12	-4.06889e-06	-5.76279e-06	-6.33479e-06
2436.09	-1.32038e-06	-6.47093e-06	-6.27052e-06
2437.05	-3.68707e-07	-6.39334e-06	-6.62773e-06
2438.02	-9.65778e-07	-6.21687e-06	-6.22863e-06
2438.98	-2.09656e-06	-5.98054e-06	-6.45291e-06
2439.95	-2.9357e-06	-5.84981e-06	-6.34603e-06
2440.91	-1.75598e-06	-5.95004e-06	-5.75585e-06
2441.88	-1.08544e-06	-5.93887e-06	-7.24035e-06
2442.84	-1.83559e-06	-5.39842e-06	-8.35035e-06
2443.8	-2.82111e-06	-4.50237e-06	-6.8578e-06
2444.77	-3.16256e-06	-4.52864e-06	-4.94319e-06
2445.73	-2.9697e-06	-5.19157e-06	-2.34748e-06
2446.7	-2.75306e-06	-5.00141e-06	-1.71123e-06
2447.66	-1.37301e-06	-4.88683e-06	-2.62218e-06
2448.63	-1.53505e-06	-5.63888e-06	-3.3872e-06
2449.59	-2.11434e-06	-5.86663e-06	-4.7733e-06
2450.55	-1.9588e-06	-6.12903e-06	-5.32871e-06
2451.52	-3.09349e-06	-6.99917e-06	-5.09431e-06
2452.48	-3.10708e-06	-7.10852e-06	-5.4104e-06
2453.45	-1.76782e-07	-6.70415e-06	-5.80299e-06
2454.41	1.19635e-06	-5.92077e-06	-4.89577e-06
2455.38	6.39974e-07	-5.49412e-06	-3.42516e-06
2456.34	-1.63518e-06	-6.13327e-06	-4.99432e-06
2457.31	-2.71239e-06	-6.16889e-06	-6.50115e-06
2458.27	-2.06905e-06	-5.97908e-06	-5.53869e-06
2459.23	-2.05575e-06	-5.99325e-06	-4.46874e-06
2460.2	-1.76887e-06	-5.6513e-06	-4.76803e-06
2461.16	-8.61845e-07	-6.13547e-06	-5.60214e-06
2462.13	-8.6203e-07	-7.0294e-06	-5.96985e-06
2463.09	-1.04865e-06	-6.33942e-06	-6.3564e-06
2464.06	-1.07775e-06	-5.55651e-06	-6.62464e-06
2465.02	-1.46056e-06	-5.73475e-06	-5.60848e-06
2465.99	-1.5272e-06	-5.9984e-06	-5.92416e-06
2466.95	-1.02319e-06	-5.95715e-06	-6.3154e-06
2467.91	-1.53273e-07	-6.60414e-06	-3.73773e-06
2468.88	2.81214e-08	-6.74384e-06	-2.12981e-06
2469.84	-1.69175e-06	-6.2211e-06	-3.09517e-06
2470.81	-3.0833e-06	-6.09937e-06	-2.54681e-06
2471.77	-1.99296e-06	-6.7745e-06	-3.5562e-06
2472.74	-5.4091e-07	-7.06085e-06	-5.87116e-06
2473.7	-2.42053e-07	-6.36713e-06	-4.82803e-06
2474.67	-1.2534e-06	-5.75961e-06	-2.69713e-06
2475.63	-2.37236e-06	-5.73416e-06	-3.67816e-06
2476.59	-2.88126e-06	-5.49503e-06	-5.14908e-06
2477.56	-3.37243e-06	-6.04147e-06	-4.34816e-06
2478.52	-2.67255e-06	-6.68972e-06	-4.32517e-06
2479.49	-6.80231e-07	-6.63606e-06	-5.79186e-06
2480.45	-3.66087e-07	-6.68904e-06	-5.64048e-06
2481.42	-1.46593e-07	-7.04024e-06	-4.7206e-06
2482.38	1.80563e-07	-7.17956e-06	-5.67783e-06
2483.34	3.00552e-07	-7.35457e-06	-5.53484e-06
2484.31	-5.51458e-07	-7.3841e-06	-4.4581e-06
2485.27	-1.38842e-06	-7.42505e-06	-4.38464e-06
2486.24	-1.17017e-06	-7.15598e-06	-4.42399e-06
2487.2	-4.79881e-07	-6.95505e-06	-5.7552e-06
2488.17	-2.94154e-07	-7.30801e-06	-7.70473e-06
2489.13	-8.30987e-07	-7.08015e-06	-7.72704e-06
2490.1	-2.08835e-06	-6.7231e-06	-7.20219e-06
2491.06	-3.46304e-06	-7.56824e-06	-6.30359e-06
2492.02	-3.13117e-06	-8.01811e-06	-4.75976e-06
2492.99	-1.15017e-06	-7.31488e-06	-4.89967e-06
2493.95	3.25766e-07	-6.84603e-06	-5.16699e-06
2494.92	-4.62767e-07	-7.02766e-06	-5.05251e-06
2495.88	-9.31417e-07	-7.31558e-06	-5.34891e-06
2496.85	-1.19219e-06	-7.75088e-06	-4.06103e-06
2497.81	-1.03711e-06	-8.08371e-06	-3.21588e-06
2498.78	-1.18278e-06	-8.14132e-06	-3.37171e-06
2499.74	-1.50178e-06	-7.74959e-06	-2.75166e-06
2500.7	-1.79145e-06	-7.42879e-06	-2.39788e-06
2501.67	-2.41312e-06	-7.52788e-06	-2.72249e-06
2502.63	-1.7183e-06	-7.46814e-06	-2.86956e-06
2503.6	-7.06591e-07	-7.36981e-06	-2.31553e-06
2504.56	5.44424e-09	-7.51965e-06	-1.39899e-06
2505.53	-8.68308e-07	-7.33148e-06	-1.21795e-06
2506.49	-2.19106e-06	-7.63529e-06	-2.27345e-06
2507.45	-1.37788e-06	-7.76211e-06	-3.69643e-06
2508.42	-6.73084e-07	-7.67512e-06	-4.43683e-06
2509.38	-1.76673e-06	-7.60678e-06	-4.06059e-06
2510.35	-2.30477e-06	-8.01552e-06	-4.46244e-06
2511.31	-2.38566e-06	-8.58347e-06	-3.99905e-06
2512.28	-9.72179e-07	-8.89984e-06	-2.39287e-06
2513.24	2.05512e-07	-8.89331e-06	-1.5929e-06
2514.21	4.83181e-07	-8.88453e-06	-2.51282e-06
2515.17	5.00508e-07	-8.93022e-06	-5.03945e-06
2516.13	8.91165e-07	-8.61432e-06	-5.15627e-06
2517.1	8.43193e-07	-8.43049e-06	-3.33115e-06
2518.06	-3.92754e-07	-8.2358e-06	-3.93986e-06
2519.03	-1.46786e-06	-8.41771e-06	-2.75214e-06
2519.99	-8.31991e-07	-9.02105e-06	-4.76701e-07
2520.96	3.79577e-07	-9.38057e-06	-1.05959e-06
2521.92	1.0427e-07	-9.16138e-06	-7.79912e-07
2522.89	-1.01472e-06	-9.12918e-06	-2.12403e-06
2523.85	-1.33659e-06	-9.80463e-06	-4.6707e-06
2524.81	-8.5389e-07	-1.00443e-05	-3.64245e-06
2525.78	-6.86139e-07	-9.69438e-06	-2.14093e-06
2526.74	-1.26986e-06	-9.76103e-06	-2.79335e-06
2527.71	-2.82171e-06	-9.83751e-06	-3.023e-06
2528.67	-2.84816e-06	-9.92302e-06	-3.15201e-06
2529.64	-1.67815e-06	-1.03078e-05	-3.9414e-06
2530.6	-2.49058e-06	-1.04729e-05	-3.54427e-06
2531.57	-3.55528e-06	-1.0478e-05	-1.66098e-06
2532.53	-3.24668e-06	-1.0354e-05	-1.44089e-06
2533.49	-3.57653e-06	-1.03221e-05	-1.98429e-06
2534.46	-4.083e-06	-1.0915e-05	-1.70994e-06
2535.42	-4.67598e-06	-1.1693e-05	-2.34447e-06
2536.39	-5.22322e-06	-1.18441e-05	-3.92698e-06
2537.35	-5.89713e-06	-1.2166e-05	-5.32947e-06
2538.32	-6.34061e-06	-1.26358e-05	-5.48242e-06
2539.28	-6.43619e-06	-1.34742e-05	-4.97434e-06
2540.24	-5.74444e-06	-1.43657e-05	-4.42209e-06
2541.21	-7.01027e-06	-1.50845e-05	-3.38949e-06
2542.17	-9.41977e-06	-1.58968e-05	-4.5156e-06
2543.14	-1.06054e-05	-1.71609e-05	-5.59919e-06
2544.1	-1.16995e-05	-1.83591e-05	-4.96204e-06
2545.07	-1.32278e-05	-1.95637e-05	-5.33049e-06
2546.03	-1.51074e-05	-2.04282e-05	-4.82776e-06
2547	-1.64645e-05	-2.09428e-05	-3.6414e-06
2547.96	-1.64491e-05	-2.21083e-05	-4.49838e-06
2548.92	-1.65597e-05	-2.42187e-05	-5.88797e-06
2549.89	-1.62341e-05	-2.55999e-05	-5.3217e-06
2550.85	-1.55774e-05	-2.55974e-05	-2.75145e-06
2551.82	-1.58474e-05	-2.57211e-05	-5.13805e-07
2552.78	-1.54386e-05	-2.5539e-05	8.96225e-08
2553.75	-1.43226e-05	-2.41325e-05	-1.41479e-06
2554.71	-1.179e-05	-2.20204e-05	-2.24683e-06
2555.68	-1.00752e-05	-1.89378e-05	-7.73748e-07
2556.64	-1.04743e-05	-1.61951e-05	5.06536e-07
2557.6	-9.20724e-06	-1.40834e-05	-1.53703e-06
2558.57	-6.84102e-06	-1.19216e-05	-4.97347e-06
2559.53	-5.57597e-06	-9.87464e-06	-7.1911e-06
2560.5	-3.87602e-06	-7.93426e-06	-8.54327e-06
2561.46	-2.13747e-06	-7.21798e-06	-9.63769e-06
2562.43	-1.09226e-06	-7.55668e-06	-8.67794e-06
2563.39	1.884e-07	-7.45425e-06	-7.1354e-06
2564.35	1.7121e-06	-6.74818e-06	-8.72694e-06
2565.32	2.98081e-06	-6.69134e-06	-9.15097e-06
2566.28	2.48277e-06	-6.90573e-06	-7.4356e-06
2567.25	2.47691e-06	-6.5907e-06	-7.15884e-06
2568.21	3.23256e-06	-6.15583e-06	-6.8747e-06
2569.18	5.28035e-06	-6.36748e-06	-5.16699e-06
2570.14	5.48591e-06	-6.60155e-06	-4.05851e-06
2571.11	4.14171e-06	-6.43522e-06	-4.11661e-06
2572.07	5.1121e-06	-6.42935e-06	-3.19226e-06
2573.03	5.84306e-06	-6.59242e-06	-1.65086e-06
2574	5.12498e-06	-6.72161e-06	-1.25647e-06
2574.96	5.13236e-06	-6.95547e-06	-1.9385e-06
2575.93	5.56875e-06	-7.1713e-06	-1.109e-06
2576.89	5.81315e-06	-7.31966e-06	5.18187e-07
2577.86	4.83633e-06	-7.32263e-06	2.75392e-07
2578.82	4.56581e-06	-7.77454e-06	-2.75882e-07
2579.79	3.92228e-06	-8.41625e-06	-1.14076e-06
2580.75	2.09334e-06	-9.13866e-06	-4.19762e-06
2581.71	1.16216e-06	-9.70697e-06	-4.48646e-06
2582.68	1.15258e-06	-1.04147e-05	-8.08172e-07
2583.64	5.63173e-07	-1.08125e-05	1.46024e-06
2584.61	-7.31181e-07	-1.03038e-05	1.90148e-06
2585.57	-1.24796e-06	-9.68845e-06	2.46817e-06
2586.54	-8.90122e-07	-9.46116e-06	9.84479e-07
2587.5	-1.04701e-06	-1.02656e-05	-1.05199e-06
2588.46	-1.03121e-06	-1.10991e-05	3.89734e-07
2589.43	-1.3031e-06	-1.10863e-05	2.51134e-06
2590.39	-2.43749e-06	-1.08092e-05	2.73216e-06
2591.36	-2.00326e-06	-1.06135e-05	2.93666e-06
2592.32	-1.73377e-06	-1.04123e-05	3.11998e-06
2593.29	-1.97883e-06	-1.03286e-05	2.52349e-06
2594.25	-2.54744e-06	-1.00197e-05	1.1277e-06
2595.22	-1.58959e-06	-1.00494e-05	-8.12142e-07
2596.18	-6.20189e-07	-1.02836e-05	-1.6723e-06
2597.14	-2.22238e-06	-1.05278e-05	-6.50702e-07
2598.11	-3.52163e-06	-1.03721e-05	-7.18784e-07
2599.07	-4.2611e-06	-1.0093e-05	-2.75803e-06
2600.04	-5.25369e-06	-1.02391e-05	-1.77228e-06
2601	-4.83115e-06	-1.02755e-05	1.13191e-06
2601.97	-3.35341e-06	-1.01004e-05	7.36597e-07
2602.93	-2.83036e-06	-1.0213e-05	1.82272e-07
2603.9	-4.18034e-06	-1.01318e-05	1.70442e-06
2604.86	-6.26939e-06	-1.06349e-05	2.49646e-06
2605.82	-6.3304e-06	-1.1664e-05	1.86859e-06
2606.79	-5.37999e-06	-1.17731e-05	1.6719e-06
2607.75	-4.62638e-06	-1.11063e-05	1.39864e-06
2608.72	-4.39985e-06	-1.13453e-05	1.45753e-06
2609.68	-4.48984e-06	-1.1829e-05	1.91394e-06
2610.65	-4.78083e-06	-1.21395e-05	2.16505e-06
2611.61	-5.97554e-06	-1.24868e-05	2.16512e-06
2612.58	-5.48016e-06	-1.26484e-05	2.0925e-06
2613.54	-4.82361e-06	-1.25009e-05	1.30578e-06
2614.5	-5.03884e-06	-1.22894e-05	1.21974e-06
2615.47	-4.47735e-06	-1.25332e-05	1.72382e-06
2616.43	-4.52596e-06	-1.2571e-05	4.30459e-06
2617.4	-3.83394e-06	-1.26813e-05	6.58052e-06
2618.36	-4.29994e-06	-1.34654e-05	5.36082e-06
2619.33	-5.06093e-06	-1.31323e-05	4.2113e-06
2620.29	-4.47372e-06	-1.25065e-05	5.88864e-06
2621.25	-3.9786e-06	-1.24706e-05	6.84533e-06
2622.22	-3.14592e-06	-1.25122e-05	4.51224e-06
2623.18	-1.50834e-06	-1.27348e-05	2.78287e-06
2624.15	-1.38099e-06	-1.28228e-05	5.22055e-06
2625.11	-2.14517e-06	-1.29913e-05	6.23304e-06
2626.08	-1.83227e-06	-1.30884e-05	4.21232e-06
[truncated: 1,425 more rows]

## Sheet: Fig. S5, S11
Surface expression [%WT MFI]		WT (1:1)	WT (1:2)	WT (1:4)	WT (1:8)	WT (1:16)	V1082.53A	Y1403.34F	W1834.50A	K2275.40A	C2295.42A	C2866.47A	H2916.52A	I2946.55A	Y3127.34A	Y3127.34F	C3157.37A
ssHF-KOR	Exp. 1	100	65.84	41.67	28.03	11.29	80.29	89	82.31	23.98	81.5	24.72	65.23	108.3	78.6	71.58	118.23
	Exp. 2	100	82.77	71.31	45.19	28.28	88.98	89.63	86.66	51.97	87.79	49.55	79.62	67.26	80.7	79.32	89.92
	Exp. 3	100	95.21	76.76	60.03	36.24	107.03	102.28	96.77	67.98	90.81	59.3	87.6	76.31	89.04	85.09	106.07
	Exp. 4	100	87.4	74.21	51.67	27.75	90.43	94.44	90.13	53.21	86.78	50.57	82.05	56.91	79.84	77.28	93.47
ssHF-KOR-Sm	Exp. 1	100	79.55	58.99	44.76	32.15	104.71	110.08	106.67	32.66	93.56	26.83	59.66	116.53	54.79	56.69	98.6
	Exp. 2	100	89.4	83.9	72.98	69.85	97.93	95	100.97	58.61	100.69	51.17	82.9	93.36	76.23	86.12	112.36
	Exp. 3	100	81.92	76.94	74.98	57.27	59.07	83.45	80.24	56.23	65	49.42	69.8	83.25		76.19	74.86
	Exp. 4	100	89.32	74.21	74.09	70.3	96.32	106.03	96.82	60.94	98.61	53.56		101.63	83.48	87.5	105.29
ssHF-KOR is the construct used for G-protein dissociation and ssHF-KOR-Sm is the construct used arrestin recruitment.

## Sheet: Fig. S7a
delta pEC50 [relative to WT]		WT (1:1)			WT (1:2)			WT (1:4)			WT (1:8)			WT (1:16)			V1082.53A			Y1403.34F			W1834.50A			K2275.40A			C2295.42A			C2866.47A			H2916.52A			I2946.55A			Y3127.34A			Y3127.34F			C3157.37A
		Exp. 1	Exp. 2	Exp. 3	Exp. 1	Exp. 2	Exp. 3	Exp. 1	Exp. 2	Exp. 3	Exp. 1	Exp. 2	Exp. 3	Exp. 1	Exp. 2	Exp. 3	Exp. 1	Exp. 2	Exp. 3	Exp. 1	Exp. 2	Exp. 3	Exp. 1	Exp. 2	Exp. 3	Exp. 1	Exp. 2	Exp. 3	Exp. 1	Exp. 2	Exp. 3	Exp. 1	Exp. 2	Exp. 3	Exp. 1	Exp. 2	Exp. 3	Exp. 1	Exp. 2	Exp. 3	Exp. 1	Exp. 2	Exp. 3	Exp. 1	Exp. 2	Exp. 3	Exp. 1	Exp. 2	Exp. 3
Gi1 dissociation	Nalfurafine	0	0	0	0.041	-0.045	-0.34	-0.055	-0.222	-0.499	-0.136	-0.253	-0.683	-0.194	-0.261	-0.711	-0.14	-0.139	-0.545	-0.06	0.002	-0.45	-0.425	-0.467	-0.919	0.018	0.054	-0.506	-0.052	0.085	-0.473	-0.422	-0.229	-0.793	-0.758	-0.805	-1.118	-1.106	-1.018	-0.582	-1.08	-0.976	-1.909	-0.548	-0.356	-1.069	-0.262	-0.135	-0.287
	U-50,488H	0	0	0	-0.146	-0.217	0.19	-0.276	-0.426	-0.081	-0.54	-0.695	-0.408	-0.707	-1.003	-0.592	-0.429	-0.214	0.012	0.3	0.507	0.815	0.047	0.279	0.404	-0.748	-0.658	-0.308	0.084	0.219	0.471	-0.447	-0.368	-0.063	-1.246	-1.424	-1.306	-0.759	-0.824	-1.402	-2.239	-2.25	-1.374	-1.482	-1.489	-0.721	-0.687	-0.665	-0.561

## Sheet: Fig. S9a
delta pEC50 [relative to WT]		WT (1:1)			WT (1:2)			WT (1:4)			WT (1:8)			WT (1:16)			V1082.53A			Y1403.34F			W1834.50A			K2275.40A			C2295.42A			C2866.47A			H2916.52A			I2946.55A			Y3127.34A			Y3127.34F			C3157.37A
		Exp. 1	Exp. 2	Exp. 3	Exp. 1	Exp. 2	Exp. 3	Exp. 1	Exp. 2	Exp. 3	Exp. 1	Exp. 2	Exp. 3	Exp. 1	Exp. 2	Exp. 3	Exp. 1	Exp. 2	Exp. 3	Exp. 1	Exp. 2	Exp. 3	Exp. 1	Exp. 2	Exp. 3	Exp. 1	Exp. 2	Exp. 3	Exp. 1	Exp. 2	Exp. 3	Exp. 1	Exp. 2	Exp. 3	Exp. 1	Exp. 2	Exp. 3	Exp. 1	Exp. 2	Exp. 3	Exp. 1	Exp. 2	Exp. 3	Exp. 1	Exp. 2	Exp. 3	Exp. 1	Exp. 2	Exp. 3
β-arrestin recruitment	Nalfurafine	0	0	0	-0.024	-0.036	-0.068	-0.055	0.011	0.031	0.023	0.037	0.144	0.07	0.093	0.231	-0.174	-0.144	-0.068	-0.125	-0.063	-0.128	-0.348	-0.394	-0.446	0.354	0.334	0.442	0.081	-0.012	0.086	0.187	0.286	0.157	-1.079	-1.047	-0.679	-1.11	-1.085	-0.921	-0.202	-0.532	-0.474	-0.082	-0.333	-0.292	-0.118	-0.077	-0.067
	U-50,488H	0	0	0	0.039	-0.012	0.05	-0.047	0.065	-0.042	-0.003	-0.016	0.037	-0.012	-0.016	0.053	-0.567	-0.502	-0.618	0.175	0.345	0.363	-0.01	-0.157	0.082	-0.395	-0.383	-0.511	0.062	0.015	0.12	0.013	0.081	-0.319	-1.613	-0.823	-0.805	-0.658	-0.407	-0.473	-1.83	-1.574	-1.752	-1.798	-1.71	-1.765	-0.733	-0.671	-0.75

[truncated: 14 more sheets: Fig. S10, S11, Sup-Fig 12a, Sup-Fig 12b, KOR_Mutants_Primers, Sheet9, data, Emax_Gi1_Nal, Emax_Gi1_U-50,488H, Emax_bArr2_Nal, Emax_bArr2_U-50,488H, dleta_pEC50_Gi1_Nal, dleta_pEC50_Gi1_U-50,488H , dleta_pEC50_bArr2_Nal, dleta_pEC50_bArr2_U-50,488H ]
